# Supplementary material for: Branched-chain amino acid transaminase 1 confers EGFR-TKI resistance through epigenetic glycolytic activation
Source: Signal Transduct Target Ther. 2024 Aug 15;9:216. doi: 10.1038/s41392-024-01928-8 (PMC11324870; doi:10.1038/s41392-024-01928-8)
Supplement: Supplementary file 2 — Dataset 1 [file 41392_2024_1928_MOESM2_ESM.xlsx]

## Sheet: sheet1
Common differentially expressed proteins in both ASK120067-resistant strains (67R) and osimertinib-resistant strains (AZDR)
Uniprot Accession	Protein names	Gene names	Intensity ratio of 67R_1/NCI-H1975_1	Intensity ratio of 67R_2/NCI-H1975_2	Intensity ratio of 67R_3/NCI-H1975_3	Intensity ratio of AZDR_1/NCI-H1975_1	Intensity ratio of AZDR_2/NCI-H1975_2	Intensity ratio of AZDR_3/NCI-H1975_3	Intensity ratio of 67R_1/AZDR_1	Intensity ratio of 67R_2/AZDR_2	Intensity ratio of 67R_3/AZDR_3	Log2(mean intensity ratio of 67R/NCI-H1975)	Log2(mean intensity ratio of AZDR/NCI-H1975)	Change
A0A075B6E5		ENAH	0.64119	NA	0.56572	0.55102	NA	0.42973	1.2143	NA	1.1566	-0.728682	-1.02804	Down-regulated
A0A087WUL0	Bifunctional ATP-dependent dihydroxyacetone kinase/FAD-AMP lyase (cyclizing);ATP-dependent dihydroxyacetone kinase;FAD-AMP lyase (cyclizing)	TKFC;DAK	0.32716	0.3627	0.35867	0.586	0.33242	0.22034	0.56507	1.092	1.5774	-1.51659	-1.3975	Down-regulated
A0A087WUL4	Retrotransposon-derived protein PEG10	PEG10	NA	0.30768	0.38157	NA	0.5868	0.29443	NA	0.48282	1.427	-1.5369	-1.18241	Down-regulated
A0A087WXM8	Basal cell adhesion molecule	BCAM	0.51846	0.59714	0.54092	0.61736	0.62968	0.67176	0.83471	0.92181	0.77081	-0.856807	-0.644758	Down-regulated
A0A087WXZ7	HEAT repeat-containing protein 6	HEATR6	0.50411	NA	0.47382	0.6947	NA	0.60184	0.78547	NA	0.78294	-1.0322	-0.625333	Down-regulated
A0A087WYN0	Transporter;Sodium- and chloride-dependent taurine transporter	SLC6A6	0.38294	0.30158	NA	0.23165	0.33434	NA	1.4812	1.0105	NA	-1.54684	-1.82115	Down-regulated
A0A087WZU5	Tetraspanin-6	TSPAN6	0.40183	0.58519	0.49298	0.49577	0.42683	0.45751	0.83624	1.3377	0.8913	-1.01937	-1.12018	Down-regulated
A0A096LNH6	Dedicator of cytokinesis protein 1	DOCK1	NA	0.56291	0.55458	NA	0.518	0.61245	NA	1.17	0.9147	-0.839738	-0.823103	Down-regulated
A0A0A0MRI7	Protein ARV1	ARV1	0.63602	NA	NA	0.64397	NA	NA	1.0803	NA	NA	-0.652856	-0.634935	Down-regulated
A0A0A0MS51	Gelsolin	GSN	0.49458	0.38912	0.52395	1.0313	0.46441	0.28444	0.45815	0.82736	1.9118	-1.09167	-0.752964	Down-regulated
A0A0A0MSF9	G patch domain-containing protein 11	GPATCH11	NA	0.60147	NA	NA	0.6162	NA	NA	1.0279	NA	-0.733435	-0.698529	Down-regulated
A0A0A0MT83	Isovaleryl-CoA dehydrogenase, mitochondrial	IVD	0.5165	0.53098	0.49463	0.5814	0.58285	0.44485	0.87705	0.9307	1.2041	-0.960057	-0.898709	Down-regulated
A0A0A0MTR7	E3 ubiquitin-protein ligase RNF213	RNF213	0.58371	0.45782	0.45903	0.6086	0.533	0.54725	0.93991	0.80592	0.82913	-0.999461	-0.828921	Down-regulated
A0A0A6YYL2	Sulfotransferase;Sulfotransferase 1A4;Sulfotransferase 1A3;Sulfotransferase 1A1	SULT1A4;SULT1A3;SULT1A1	0.8273	0.56813	0.39854	0.44424	0.48078	0.21449	1.7913	1.1615	1.7962	-0.741807	-1.39655	Down-regulated
A0A0B4J2A0	Sedoheptulokinase	TRPV1;SHPK	0.50806	0.5192	0.51257	0.77708	0.68267	0.52084	0.61264	0.71065	1.0528	-0.962191	-0.599032	Down-regulated
A0A0C4DFT3	Disks large homolog 1	DLG1	0.64483	0.61417	0.60056	0.65135	0.31676	0.90566	0.89953	2.0257	0.69257	-0.690001	-0.679019	Down-regulated
A0A0C4DH22	Band 4.1-like protein 1	EPB41L1	0.58039	0.47328	0.41855	0.43651	0.32358	0.31523	1.2955	1.385	1.4494	-1.02697	-1.4802	Down-regulated
A0A0D9SG07		EPB41L1	0.53304	0.52299	0.22271	0.34976	0.23374	0.15232	1.4564	1.947	1.4511	-1.23024	-2.02754	Down-regulated
A6NJ78	Probable methyltransferase-like protein 15	METTL15	0.77189	0.65102	0.31183	0.76828	0.49986	0.38517	1.0345	1.1137	0.91626	-0.790243	-0.859605	Down-regulated
A6NML8	Protein diaphanous homolog 2	DIAPH2	0.77262	0.56958	0.59202	0.37636	0.61674	0.78878	1.7685	0.85622	0.7186	-0.633211	-0.751562	Down-regulated
A6NNI4	Tetraspanin;CD9 antigen	CD9	0.57557	0.36098	0.58211	1.0721	0.32556	0.38212	0.49134	1.0124	1.7177	-0.982164	-0.753264	Down-regulated
B4DDD6		DBNL	0.46144	0.54435	0.61622	0.78139	0.47944	0.44256	0.56909	0.88453	1.1694	-0.88718	-0.816554	Down-regulated
B4DHE8	RNA-binding protein Musashi homolog 2	MSI2	0.55206	0.52466	0.49375	0.60235	0.54956	0.41056	0.90284	1.0138	1.1347	-0.933766	-0.941134	Down-regulated
B5MBX5	Protein LBH	LBH	0.49761	0.46069	NA	0.3665	0.93694	NA	1.3767	0.40366	NA	-1.06145	-0.617676	Down-regulated
B7Z9I1	Medium-chain specific acyl-CoA dehydrogenase, mitochondrial	ACADM	0.7062	0.66869	0.50265	0.32531	0.52824	0.46627	2.0287	1.2503	1.0855	-0.676119	-1.18462	Down-regulated
B7ZL25	Valine--tRNA ligase, mitochondrial	VARS2	NA	0.34778	NA	NA	0.63683	NA	NA	0.55595	NA	-1.52375	-0.65102	Down-regulated
B7ZLQ5	Probable global transcription activator SNF2L1	SMARCA1	NA	0.71325	0.3587	NA	0.45673	0.36159	NA	1.0209	0.962	-0.899762	-1.28926	Down-regulated
B8ZZ99	Coiled-coil domain-containing protein 115	CCDC115	NA	NA	0.64124	NA	NA	0.63932	NA	NA	1.1471	-0.641064	-0.64539	Down-regulated
B8ZZD4	Tax1-binding protein 1	TAX1BP1	0.66721	0.48798	NA	0.59137	0.71119	NA	1.2897	0.70047	NA	-0.79187	-0.61865	Down-regulated
B8ZZW5	Late secretory pathway protein AVL9 homolog	AVL9	0.30087	0.33672	0.26575	0.38556	0.54594	0.33	0.83103	0.74141	0.82642	-1.73162	-1.24982	Down-regulated
C9J236	NADH dehydrogenase [ubiquinone] complex I, assembly factor 7	NDUFAF7	0.6541	0.59822	0.53259	0.48065	0.56169	0.60062	1.3119	1.037	0.91736	-0.749111	-0.868665	Down-regulated
C9J712	Profilin-2;Profilin	PFN2	0.46299	0.33495	0.089958	0.72256	0.32086	0.36537	0.6067	0.99279	0.25009	-1.7565	-1.09051	Down-regulated
C9JJ19	28S ribosomal protein S34, mitochondrial	MRPS34	0.64165	0.68517	0.5612	0.6523	0.65363	0.66011	1.0851	1.0858	0.89395	-0.668088	-0.60967	Down-regulated
C9JPL0	Cyclin-L1	CCNL1	0.38715	NA	0.47299	0.3959	NA	0.43468	0.98779	NA	0.97405	-1.21736	-1.26781	Down-regulated
C9JQ41	Coiled-coil domain-containing protein 58	CCDC58	0.67554	0.65068	0.65163	0.64959	0.70425	0.62165	1.0652	0.89428	1.1195	-0.601029	-0.602752	Down-regulated
C9JQB1	Nucleoside diphosphate kinase;Nucleoside diphosphate kinase 6	NME6	0.41473	0.46841	0.35849	0.71831	0.45689	0.7403	0.64492	0.9434	0.60335	-1.27273	-0.647241	Down-regulated
C9JQI7	Transmembrane protein 232	TMEM232	NA	NA	0.231	NA	NA	0.12051	NA	NA	1.2068	-2.11404	-3.05278	Down-regulated
D6RAN8	39S ribosomal protein L27, mitochondrial	MRPL27	NA	NA	0.48991	NA	NA	0.28043	NA	NA	2.0189	-1.02941	-1.83429	Down-regulated
E7EM50	GPI ethanolamine phosphate transferase 2	PIGG	0.60513	0.53473	NA	0.42945	0.52394	NA	1.3036	0.93673	NA	-0.811143	-1.06886	Down-regulated
E7ENA2	Thioredoxin reductase 2, mitochondrial	TXNRD2	0.54208	0.50078	0.49133	0.54964	0.83467	0.59983	0.92906	0.59447	0.91644	-0.967485	-0.596449	Down-regulated
E7EQY1	Protein FAM136A	FAM136A	0.49725	0.58411	0.58711	0.44975	0.76578	0.70162	1.1153	0.74713	0.83236	-0.846437	-0.645999	Down-regulated
E7ESP4		ITGA2	NA	0.28875	0.47606	NA	0.50166	0.61469	NA	0.64334	0.84978	-1.38683	-0.841211	Down-regulated
E7ET40	Urokinase-type plasminogen activator;Urokinase-type plasminogen activator long chain A;Urokinase-type plasminogen activator short chain A;Urokinase-type plasminogen activator chain B	PLAU	NA	0.35352	0.17946	NA	0.41297	0.59227	NA	0.77405	0.31589	-1.90785	-0.99246	Down-regulated
E7ETD6	Nucleosome-remodeling factor subunit BPTF	BPTF	0.74517	0.56949	0.59387	0.71141	0.46782	0.74707	1.0608	1.1357	0.76836	-0.652501	-0.63913	Down-regulated
E7EUI8	Glucose-6-phosphate 1-dehydrogenase	G6PD	0.72469	0.48861	0.54101	0.88093	0.42847	0.51995	0.8319	1.0857	1.0607	-0.774059	-0.713631	Down-regulated
E7EV99	Alpha-adducin	ADD1	0.21729	0.26607	0.20921	0.56728	0.22175	0.14046	0.3706	1.1561	1.9332	-2.11493	-1.69045	Down-regulated
E9PHF7	Methylcrotonoyl-CoA carboxylase subunit alpha, mitochondrial	MCCC1	0.55668	0.59572	0.55175	0.54563	0.46053	0.39351	0.90038	1.3246	1.4071	-0.81591	-1.09988	Down-regulated
E9PI61	Palmitoyltransferase;Probable palmitoyltransferase ZDHHC24	ZDHHC24	0.40673	NA	NA	0.66347	NA	NA	0.68064	NA	NA	-1.29786	-0.591897	Down-regulated
E9PKA7	CAAX prenyl protease 2	RCE1	0.33306	0.33984	0.29544	0.53935	0.69288	0.26543	0.63173	0.46982	1.1163	-1.63138	-1.00225	Down-regulated
E9PSD7	Uracil phosphoribosyltransferase homolog	UPRT	0.61499	NA	NA	0.61048	NA	NA	1.0535	NA	NA	-0.701365	-0.711984	Down-regulated
F5GXS0	Complement C4-B;Complement C4 beta chain;Complement C4-B alpha chain;C4a anaphylatoxin;C4b-B;C4d-B;Complement C4 gamma chain;Complement C4-A;Complement C4 beta chain;Complement C4-A alpha chain;C4a anaphylatoxin;C4b-A;C4d-A;Complement C4 gamma chain	C4B;C4A	0.2425	0.30969	NA	0.29901	0.26764	NA	0.8703	1.1128	NA	-1.85676	-1.81947	Down-regulated
F5H5A3	Mitogen-activated protein kinase kinase kinase kinase;Mitogen-activated protein kinase kinase kinase kinase 3	MAP4K3	NA	0.61084	NA	NA	0.47327	NA	NA	1.2395	NA	-0.711134	-1.07926	Down-regulated
F8VNT9	Tetraspanin;CD63 antigen	CD63	0.67056	0.57432	0.49874	0.72103	0.30868	0.39742	0.96017	1.8635	1.5229	-0.782877	-1.07185	Down-regulated
F8VP71	LETM1 domain-containing protein 1	LETMD1	0.4717	0.42847	0.44287	0.43749	0.40409	0.58778	1.1154	0.99136	0.81469	-1.15946	-1.06959	Down-regulated
F8VQX6	Methyltransferase-like protein 7A	METTL7A	0.46698	NA	NA	0.3296	NA	NA	1.2366	NA	NA	-1.09857	-1.60121	Down-regulated
F8W8N5	Rho GTPase-activating protein 26	ARHGAP26	NA	0.56185	0.64398	NA	0.84889	0.3876	NA	0.72754	1.4286	-0.729973	-0.693749	Down-regulated
F8WF27	Transmembrane 4 L6 family member 1	TM4SF1	0.37668	0.4481	0.47267	0.85208	0.35282	0.23553	0.43557	1.1885	1.9679	-1.20928	-1.05846	Down-regulated
G5E9C0	Sp110 nuclear body protein	SP110	NA	NA	0.63851	NA	NA	0.5805	NA	NA	1.3165	-0.647219	-0.784632	Down-regulated
G5E9W7	28S ribosomal protein S22, mitochondrial	MRPS22	0.64824	0.58319	0.57931	0.67045	0.60928	0.66718	1.014	0.8208	0.85	-0.728383	-0.623776	Down-regulated
H0Y6Y8	39S ribosomal protein L43, mitochondrial	MRPL43	0.65269	0.6111	0.6511	0.70173	0.57274	0.70789	0.96665	1.1435	0.92195	-0.647701	-0.597744	Down-regulated
H0Y742		SUN1	NA	NA	0.51753	NA	NA	0.54803	NA	NA	0.87858	-0.950286	-0.867673	Down-regulated
H0Y962	Carbonyl reductase family member 4	CBR4	0.45547	NA	NA	0.50597	NA	NA	0.86991	NA	NA	-1.13457	-0.982876	Down-regulated
H0YB09	UPF0317 protein C14orf159, mitochondrial	C14orf159	0.23404	0.27651	0.20947	0.5327	0.71969	0.21962	0.4663	0.34403	0.99172	-2.05885	-1.02718	Down-regulated
H0YBZ2	HLA class II histocompatibility antigen gamma chain	CD74	0.29014	NA	0.1041	0.20283	NA	0.082754	1.4335	NA	1.345	-2.34285	-2.80801	Down-regulated
H0YCC7	Putative deoxyribonuclease TATDN3	TATDN3	0.56359	NA	0.67496	0.57058	NA	0.55554	0.93094	NA	1.27	-0.691348	-0.828639	Down-regulated
H3BN26	Seizure 6-like protein 2	SEZ6L2	0.7201	0.52436	NA	0.88868	0.44071	NA	0.85906	1.1752	NA	-0.68448	-0.589236	Down-regulated
H3BPK6	Oral cancer-overexpressed protein 1	ORAOV1	0.46886	NA	NA	0.53691	NA	NA	0.9891	NA	NA	-1.09277	-0.897248	Down-regulated
H3BRD2	Sulfhydryl oxidase;FAD-linked sulfhydryl oxidase ALR	GFER	0.70935	0.56679	0.39257	0.51527	0.56225	0.53204	1.1935	1.0579	0.76024	-0.846229	-0.898296	Down-regulated
H7C2Z6	Grancalcin	GCA	0.47612	0.77576	0.66065	0.84996	0.15857	0.71261	0.55122	4.0341	0.94254	-0.64948	-0.801598	Down-regulated
H7C5J7		C3orf52	NA	0.080622	0.026863	NA	0.27722	0.28764	NA	0.31283	0.2146	-4.21779	-1.82403	Down-regulated
I3L0U2	Testisin	PRSS21	0.34886	NA	NA	0.47769	NA	NA	0.83026	NA	NA	-1.51928	-1.06585	Down-regulated
I3L2M9	Phosphatidylcholine transfer protein	PCTP	0.41246	0.39793	0.37145	0.45771	0.12774	0.28699	1.0475	3.2953	0.95591	-1.34393	-1.78183	Down-regulated
I3L448	ATP synthase mitochondrial F1 complex assembly factor 1	ATPAF1	0.64767	0.61057	0.52403	0.63933	0.46531	0.64071	1.0315	1.3445	0.76822	-0.751247	-0.781446	Down-regulated
J3KMY5	Epididymal secretory protein E1	NPC2	0.56756	0.7627	0.5054	0.63911	0.47578	0.71459	1.0462	1.5045	0.7376	-0.708664	-0.713529	Down-regulated
J3KNF4	Copper chaperone for superoxide dismutase;Superoxide dismutase [Cu-Zn]	CCS	0.32162	0.33876	0.31568	0.60028	0.59206	0.26137	0.50513	0.55234	1.2061	-1.61992	-1.04522	Down-regulated
J3KNW4	Four and a half LIM domains protein 2	FHL2	0.3949	0.31691	NA	0.56398	0.36197	NA	0.63022	0.90325	NA	-1.49044	-1.11099	Down-regulated
J3KPG5	Bromodomain adjacent to zinc finger domain protein 2A	BAZ2A	0.71377	0.55927	0.50751	0.63923	0.5879	0.73391	1.0646	0.95311	0.60441	-0.75264	-0.613344	Down-regulated
J3KQ18	D-dopachrome decarboxylase;D-dopachrome decarboxylase-like protein	DDT;DDTL	0.39791	0.39899	0.46881	0.54504	0.75052	0.64808	0.69796	0.51104	0.68928	-1.24502	-0.626201	Down-regulated
J3KS22	L-xylulose reductase	DCXR	0.59863	NA	0.47694	0.66058	NA	0.39425	0.88839	NA	1.1366	-0.894899	-0.922989	Down-regulated
J3KSY6	5(3)-deoxyribonucleotidase, cytosolic type	NT5C	0.4802	0.53118	0.41259	0.59567	0.47478	0.45769	0.73245	1.0745	0.89932	-1.07504	-0.973186	Down-regulated
J3QL71	Secernin-2	SCRN2	0.41733	0.30051	0.45401	1.1055	0.27439	0.461	0.40838	1.0499	0.84995	-1.35617	-0.704559	Down-regulated
J3QLB2	Zinc transporter ZIP11	SLC39A11	0.64665	0.57871	0.4832	0.64092	0.48985	0.47121	0.94353	1.0606	1.2698	-0.812182	-0.905106	Down-regulated
J3QLS3	28S ribosomal protein S7, mitochondrial	MRPS7	0.65666	0.58163	0.5572	0.60061	0.52524	0.70703	1.12	1.165	0.78425	-0.740585	-0.71085	Down-regulated
J3QS47	Cytochrome b561	CYB561	NA	0.64825	0.44212	NA	0.58024	0.52128	NA	1.041	0.86659	-0.875182	-0.860504	Down-regulated
K7EKI8	Periplakin	PPL	0.45486	NA	0.39324	0.73912	NA	0.2659	0.61995	NA	1.4692	-1.23769	-0.992776	Down-regulated
K7EL21	Calcyphosin	CAPS	0.29779	0.3673	NA	0.73319	0.58344	NA	0.41211	0.60651	NA	-1.58838	-0.60315	Down-regulated
K7EMS3		KRT19	NA	NA	0.5061	NA	NA	0.23683	NA	NA	2.2369	-0.982506	-2.07808	Down-regulated
K7ENP1	tRNA (guanine(10)-N2)-methyltransferase homolog	TRMT11	0.31596	0.061344	NA	0.18909	0.058683	NA	1.6036	1.0217	NA	-2.4062	-3.01291	Down-regulated
K7ERE3	Keratin, type I cytoskeletal 13	KRT13	0.49478	0.6031	NA	0.55854	0.2855	NA	0.83239	2.0528	NA	-0.86528	-1.24462	Down-regulated
O00170	AH receptor-interacting protein	AIP	0.37252	0.40007	0.41067	0.67882	0.83772	0.39181	0.55417	0.48319	1.0705	-1.3422	-0.652637	Down-regulated
O00425	Insulin-like growth factor 2 mRNA-binding protein 3	IGF2BP3	0.45898	0.50578	0.55565	0.37501	0.52316	0.43007	1.2127	0.90195	1.2742	-0.980502	-1.17545	Down-regulated
O14495	Lipid phosphate phosphohydrolase 3	PPAP2B	0.67941	0.46415	0.35694	0.59644	0.55369	0.60966	1.1438	0.81687	0.62685	-0.999519	-0.769559	Down-regulated
O14684	Prostaglandin E synthase	PTGES	0.44661	0.20509	0.33245	0.32175	0.43648	0.20871	1.1116	0.45426	1.7588	-1.60801	-1.63346	Down-regulated
O14734	Acyl-coenzyme A thioesterase 8	ACOT8	0.4556	0.66527	NA	0.59972	0.52863	NA	0.76179	1.1453	NA	-0.835381	-0.825785	Down-regulated
O15118	Niemann-Pick C1 protein	NPC1	0.42911	0.41963	0.44188	0.66777	0.43949	0.4042	0.68513	0.9199	1.1911	-1.2169	-0.98902	Down-regulated
O15438	Canalicular multispecific organic anion transporter 2	ABCC3	0.52744	0.17563	0.34625	0.2316	0.17161	0.31198	1.8525	0.98787	1.0636	-1.51551	-2.06856	Down-regulated
O43688	Lipid phosphate phosphohydrolase 2	PPAP2C	0.47033	0.21847	NA	0.31992	0.16397	NA	1.4475	1.2854	NA	-1.53784	-2.04725	Down-regulated
O60262	Guanine nucleotide-binding protein G(I)/G(S)/G(O) subunit gamma-7	GNG7	NA	0.63075	NA	NA	0.59709	NA	NA	0.80631	NA	-0.66486	-0.74398	Down-regulated
O60318	Germinal-center associated nuclear protein	MCM3AP	NA	0.70122	0.49366	NA	0.78794	0.48575	NA	0.75848	1.1325	-0.743134	-0.650986	Down-regulated
O60344	Endothelin-converting enzyme 2;Methyltransferase-like region;Endothelin-converting enzyme 2 region	ECE2	0.48001	NA	NA	0.60705	NA	NA	0.82984	NA	NA	-1.05886	-0.720113	Down-regulated
O60825	6-phosphofructo-2-kinase/fructose-2,6-bisphosphatase 2;6-phosphofructo-2-kinase;Fructose-2,6-bisphosphatase	PFKFB2	0.42498	0.7132	0.79463	0.53546	0.5447	0.73941	0.65164	1.2346	1.0568	-0.634263	-0.721365	Down-regulated
O60906	Sphingomyelin phosphodiesterase 2	SMPD2	0.50342	NA	NA	0.61345	NA	NA	0.69586	NA	NA	-0.990166	-0.704982	Down-regulated
O60921	Checkpoint protein HUS1	HUS1	0.48128	0.63761	0.49529	0.54145	0.71045	0.62102	0.89861	0.7916	0.82972	-0.894161	-0.679673	Down-regulated
O75439	Mitochondrial-processing peptidase subunit beta	PMPCB	0.67952	0.6649	0.59092	0.59504	0.69216	0.55656	1.089	0.93767	1.1394	-0.632375	-0.702312	Down-regulated
O75616	GTPase Era, mitochondrial	ERAL1	0.60964	0.61357	0.50366	0.56516	0.45199	0.70972	1.0559	1.2365	0.71338	-0.796803	-0.796803	Down-regulated
O75781	Paralemmin-1	PALM	0.30245	NA	NA	0.43841	NA	NA	0.59861	NA	NA	-1.72523	-1.18965	Down-regulated
O75886	Signal transducing adapter molecule 2	STAM2	0.66945	0.31901	NA	0.81909	0.46591	NA	0.71369	0.79584	NA	-1.01675	-0.638232	Down-regulated
O75976	Carboxypeptidase D	CPD	0.36457	0.37754	0.32964	0.56664	0.1825	0.46297	0.64817	1.9404	0.70291	-1.48499	-1.30744	Down-regulated
O76074	cGMP-specific 3,5-cyclic phosphodiesterase	PDE5A	0.33121	0.56423	0.38255	0.8708	0.50979	0.47742	0.35581	1.0991	0.82633	-1.23109	-0.691204	Down-regulated
O94864	STAGA complex 65 subunit gamma	SUPT7L	0.66246	NA	NA	0.63935	NA	NA	1.0085	NA	NA	-0.594095	-0.645322	Down-regulated
O94919	Endonuclease domain-containing 1 protein	ENDOD1	0.54283	0.5676	0.48232	1.0173	0.3408	0.49293	0.49786	1.5512	0.90421	-0.913443	-0.696634	Down-regulated
O94992	Protein HEXIM1	HEXIM1	0.48462	0.60202	0.50624	0.76773	0.4988	0.64226	0.65418	1.1746	0.73994	-0.913325	-0.652304	Down-regulated
O95081	Arf-GAP domain and FG repeat-containing protein 2	AGFG2	0.34001	0.39609	0.46778	0.30627	0.54218	0.42402	1.0788	0.6725	1.1676	-1.31727	-1.23733	Down-regulated
O95274	Ly6/PLAUR domain-containing protein 3	LYPD3	0.39806	NA	NA	0.44972	NA	NA	0.88906	NA	NA	-1.32894	-1.1529	Down-regulated
O95810	Serum deprivation-response protein	SDPR	0.3737	0.40498	0.28358	0.87737	0.77434	0.098733	0.44498	0.54711	2.5797	-1.49783	-0.777242	Down-regulated
O96007	Molybdopterin synthase catalytic subunit	MOCS2	NA	NA	0.56618	NA	NA	0.54974	NA	NA	1.0014	-0.820667	-0.863179	Down-regulated
O96011	Peroxisomal membrane protein 11B	PEX11B	0.66282	0.58985	0.56439	0.58782	0.76439	0.56577	1.058	0.78255	0.93963	-0.723356	-0.645375	Down-regulated
O96013	Serine/threonine-protein kinase PAK 4	PAK4	0.41188	0.95406	0.49391	0.40077	0.90042	0.42287	0.92902	1.0134	1.2675	-0.689776	-0.799153	Down-regulated
P00367	Glutamate dehydrogenase 1, mitochondrial;Glutamate dehydrogenase 2, mitochondrial	GLUD1;GLUD2	0.48827	0.46229	0.4742	0.76495	0.58793	0.47094	0.63889	0.77209	1.0277	-1.07424	-0.717999	Down-regulated
P00813	Adenosine deaminase	ADA	0.30506	0.43029	0.41935	0.42372	0.31795	0.36504	0.72445	1.2437	1.237	-1.37744	-1.43869	Down-regulated
P04066	Tissue alpha-L-fucosidase	FUCA1	0.25056	0.12304	0.087804	0.19292	0.34593	0.27148	1.2441	0.34201	0.31546	-2.70086	-1.88838	Down-regulated
P05091	Aldehyde dehydrogenase, mitochondrial	ALDH2	0.28044	0.11435	0.27554	0.50044	0.31967	0.49093	0.54088	0.35319	0.50983	-2.16202	-1.19425	Down-regulated
P05106	Integrin beta-3;Integrin beta	ITGB3	0.51722	0.46106	0.37791	0.50778	0.51665	0.87313	0.98762	0.82383	0.39165	-1.1454	-0.660817	Down-regulated
P07225	Vitamin K-dependent protein S	PROS1	0.41369	NA	NA	0.46614	NA	NA	0.87938	NA	NA	-1.27338	-1.10116	Down-regulated
P07305	Histone H1.0;Histone H1.0, N-terminally processed	H1F0	0.21198	0.15172	0.14537	0.41057	0.47872	0.38371	0.50252	0.3066	0.36482	-2.55903	-1.23673	Down-regulated
P07741	Adenine phosphoribosyltransferase	APRT	0.24304	0.70987	0.71487	0.76447	0.32593	0.42772	0.29173	1.9962	1.7018	-0.847034	-0.982677	Down-regulated
P08571	Monocyte differentiation antigen CD14;Monocyte differentiation antigen CD14, urinary form;Monocyte differentiation antigen CD14, membrane-bound form	CD14	0.26959	0.37048	0.20926	0.19176	0.27636	0.20489	1.2281	1.3472	1.1313	-1.82057	-2.15626	Down-regulated
P08581	Hepatocyte growth factor receptor	MET	0.36942	0.74888	0.42416	0.54269	0.72025	0.47086	0.74573	0.99113	0.85851	-0.959729	-0.791025	Down-regulated
P08648	Integrin alpha-5;Integrin alpha-5 heavy chain;Integrin alpha-5 light chain	ITGA5	0.64895	0.61645	0.54003	0.58856	0.48369	0.75422	1.1747	1.2172	0.71588	-0.73262	-0.715904	Down-regulated
P09110	3-ketoacyl-CoA thiolase, peroxisomal	ACAA1	0.48701	0.5538	0.58851	0.56844	0.58116	0.46189	0.87582	1.019	1.2111	-0.880693	-0.896567	Down-regulated
P09211	Glutathione S-transferase P	GSTP1	0.42722	0.47163	0.50536	0.58369	0.73436	0.35512	0.72507	0.62092	1.4744	-1.0952	-0.842378	Down-regulated
P09467	Fructose-1,6-bisphosphatase 1	FBP1	0.11127	NA	NA	0.098018	NA	NA	1.0689	NA	NA	-3.16786	-3.35081	Down-regulated
P09543	2,3-cyclic-nucleotide 3-phosphodiesterase	CNP	0.60913	0.61202	0.61416	0.70651	0.66829	0.49553	0.85081	0.84636	1.303	-0.708939	-0.68167	Down-regulated
P09601	Heme oxygenase 1	HMOX1	0.30448	0.22347	0.20591	0.4552	0.14774	0.44764	0.70147	1.5468	0.54485	-2.03139	-1.51378	Down-regulated
P09622	Dihydrolipoyl dehydrogenase, mitochondrial;Dihydrolipoyl dehydrogenase	DLD	0.57071	0.56048	0.50694	0.63584	0.7617	0.59208	0.85825	0.70114	0.8451	-0.872913	-0.59247	Down-regulated
P09758	Tumor-associated calcium signal transducer 2	TACSTD2	0.23667	0.42482	0.29965	0.65629	0.23953	0.63158	0.36564	1.7057	0.49424	-1.64214	-0.973885	Down-regulated
P11169	Solute carrier family 2, facilitated glucose transporter member 3;Solute carrier family 2, facilitated glucose transporter member 14	SLC2A3;SLC2A14	0.62027	NA	0.43999	0.94455	NA	0.2578	0.84244	NA	1.8747	-0.915582	-0.734143	Down-regulated
P11233	Ras-related protein Ral-A	RALA	0.50568	0.417	0.5205	0.54994	0.54785	0.50746	0.97862	0.75091	1.0632	-1.05571	-0.902165	Down-regulated
P11413	Glucose-6-phosphate 1-dehydrogenase	G6PD	0.65912	0.47084	0.47789	0.68453	0.36521	0.33463	0.959	1.2706	1.3907	-0.89983	-1.11573	Down-regulated
P11498	Pyruvate carboxylase, mitochondrial	PC	0.31035	0.31583	0.29966	0.50401	0.65331	0.1426	0.61756	0.46607	1.9483	-1.69613	-1.20654	Down-regulated
P12532	Creatine kinase U-type, mitochondrial	CKMT1A;CKMT1B	0.14819	NA	NA	0.16869	NA	NA	0.95828	NA	NA	-2.75448	-2.56755	Down-regulated
P14384	Carboxypeptidase M	CPM	0.74243	0.168	0.31412	0.25324	0.72862	0.14934	2.9739	0.2279	2.0139	-1.29271	-1.40711	Down-regulated
P14923	Junction plakoglobin	JUP	0.35521	0.32198	0.36382	0.4043	0.23766	0.47152	0.8406	1.3489	0.72437	-1.52698	-1.42989	Down-regulated
P15104	Glutamine synthetase	GLUL	0.58008	0.64319	NA	0.24026	0.17868	NA	2.3241	3.2339	NA	-0.709257	-2.25518	Down-regulated
P15924	Desmoplakin	DSP	0.54121	0.2656	0.31246	0.70154	0.26836	0.5632	0.63675	1.1546	0.63182	-1.4224	-0.968511	Down-regulated
P16144	Integrin beta-4	ITGB4	NA	0.011409	NA	NA	0.051745	NA	NA	0.23286	NA	-6.45368	-4.27244	Down-regulated
P16435	NADPH--cytochrome P450 reductase	POR	0.52598	0.48596	0.44243	1.0041	0.57587	0.34962	0.51279	0.81594	1.2701	-1.04457	-0.636668	Down-regulated
P16455	Methylated-DNA--protein-cysteine methyltransferase	MGMT	0.3126	NA	NA	0.65	NA	NA	0.42736	NA	NA	-1.67761	-0.621488	Down-regulated
P17096	High mobility group protein HMG-I/HMG-Y	HMGA1	0.2194	0.22649	0.23471	0.52425	0.53573	0.66014	0.44093	0.43976	0.42873	-2.14008	-0.802453	Down-regulated
P17252	Protein kinase C alpha type	PRKCA	0.49337	0.50955	0.53464	0.54133	0.54726	0.57399	0.89995	0.86292	0.86626	-0.96432	-0.851539	Down-regulated
P17301	Integrin alpha-2	ITGA2	0.8027	0.47317	0.46663	0.28468	0.82974	0.6354	2.6312	0.55161	0.70329	-0.783804	-0.777756	Down-regulated
P18827	Syndecan-1	SDC1	0.2221	0.11295	0.14261	0.52455	0.18082	0.21508	0.42349	0.49949	0.54631	-2.65091	-1.70455	Down-regulated
P21953	2-oxoisovalerate dehydrogenase subunit beta, mitochondrial	BCKDHB	0.60968	0.6016	0.77131	0.78033	0.55585	0.58455	0.77721	0.99414	1.2409	-0.597576	-0.643308	Down-regulated
P21980	Protein-glutamine gamma-glutamyltransferase 2	TGM2	0.19845	0.1343	0.11553	0.22279	0.29437	0.41851	0.89725	0.42244	0.29396	-2.74249	-1.68089	Down-regulated
P22223	Cadherin-3	CDH3	NA	NA	0.072716	NA	NA	0.12764	NA	NA	0.70031	-3.78158	-2.96985	Down-regulated
P23743	Diacylglycerol kinase alpha;Diacylglycerol kinase	DGKA	NA	0.30405	0.60052	NA	0.48984	0.41716	NA	0.647	1.409	-1.1447	-1.14083	Down-regulated
P23786	Carnitine O-palmitoyltransferase 2, mitochondrial	CPT2	0.65262	0.6097	0.54561	0.51584	0.80368	0.58062	1.299	0.775	0.95689	-0.730624	-0.658857	Down-regulated
P25098	Beta-adrenergic receptor kinase 1	ADRBK1	0.39216	0.44692	0.42694	0.6239	0.79114	0.41593	0.56511	0.55116	1.0018	-1.24466	-0.712354	Down-regulated
P25445	Tumor necrosis factor receptor superfamily member 6	FAS	0.93715	0.55646	0.26934	0.47922	0.46436	1.0092	1.9844	1.1137	0.28394	-0.766971	-0.619433	Down-regulated
P26006	Integrin alpha-3;Integrin alpha-3 heavy chain;Integrin alpha-3 light chain	ITGA3	0.39346	0.38973	0.3004	0.65182	0.31302	0.32883	0.57974	1.238	0.92942	-1.46914	-1.21349	Down-regulated
P26232	Catenin alpha-2	CTNNA2	0.49951	NA	NA	0.4982	NA	NA	0.99111	NA	NA	-1.00141	-1.0052	Down-regulated
P27105	Erythrocyte band 7 integral membrane protein	STOM	0.57413	0.71146	0.69769	0.60286	0.35282	0.35797	0.94849	1.9347	1.8583	-0.597074	-1.19138	Down-regulated
P30084	Enoyl-CoA hydratase, mitochondrial	ECHS1	0.55173	0.59363	0.52298	0.69823	0.55718	0.59012	0.75456	0.98311	0.87554	-0.846549	-0.700927	Down-regulated
P30740	Leukocyte elastase inhibitor	SERPINB1	0.65493	0.73375	0.60579	0.58625	0.51006	0.46143	1.0771	1.3838	1.2634	-0.588957	-0.945508	Down-regulated
P31321	cAMP-dependent protein kinase type I-beta regulatory subunit	PRKAR1B	0.41483	0.3712	0.35283	0.65163	0.83771	0.43527	0.63704	0.39669	0.79579	-1.39737	-0.640396	Down-regulated
P31431	Syndecan-4	SDC4	0.22015	0.28863	0.27665	0.34901	0.24148	0.65714	0.63031	1.0672	0.35748	-1.93341	-1.26577	Down-regulated
P31937	3-hydroxyisobutyrate dehydrogenase, mitochondrial	HIBADH	0.37748	0.32784	0.28615	0.50369	0.50705	0.33223	0.74879	0.63835	0.92458	-1.59732	-1.15954	Down-regulated
P34897	Serine hydroxymethyltransferase, mitochondrial;Serine hydroxymethyltransferase	SHMT2	0.54501	0.51909	0.45598	0.46289	0.42395	0.54087	1.1527	1.1512	0.83498	-0.980815	-1.07126	Down-regulated
P35221	Catenin alpha-1	CTNNA1	0.45777	0.50318	0.50175	0.414	0.31724	0.48563	1.0475	1.4996	1.0401	-1.03633	-1.30179	Down-regulated
P35222	Catenin beta-1	CTNNB1	0.27547	0.272	0.30866	0.24651	0.10499	0.37585	1.0167	2.5753	0.8258	-1.80906	-2.04424	Down-regulated
P35270	Sepiapterin reductase	SPR	0.38435	0.34989	0.35523	0.40574	0.32987	0.27845	1.0133	1.0628	1.2771	-1.46134	-1.56482	Down-regulated
P35580	Myosin-10	MYH10	0.64774	0.044851	0.029434	1.2218	0.42797	0.13894	0.50397	0.098333	0.21451	-2.05484	-0.746043	Down-regulated
P35754	Glutaredoxin-1	GLRX	0.34897	0.41377	0.34733	0.47934	0.61539	0.29301	0.76106	0.69405	1.1935	-1.43431	-1.11223	Down-regulated
P35790	Choline kinase alpha	CHKA	0.57551	0.58558	0.57761	0.73144	0.61941	0.42787	0.65892	0.92158	1.3771	-0.786953	-0.754123	Down-regulated
P35908	Keratin, type II cytoskeletal 2 epidermal	KRT2	0.30783	NA	NA	0.30078	NA	NA	0.99172	NA	NA	-1.69979	-1.73322	Down-regulated
P37235	Hippocalcin-like protein 1;Neuron-specific calcium-binding protein hippocalcin	HPCAL1;HPCA	0.54386	0.59074	0.63423	0.81673	0.63148	0.37701	0.683	0.93846	1.6072	-0.762167	-0.716892	Down-regulated
P38432	Coilin	COIL	0.49284	0.44799	0.46454	0.4059	0.55412	0.57394	1.3232	0.79843	0.65951	-1.09401	-0.967702	Down-regulated
P38646	Stress-70 protein, mitochondrial	HSPA9	0.64213	0.64224	0.5832	0.54122	0.8035	0.60068	1.2136	0.76224	0.98701	-0.6838	-0.624896	Down-regulated
P40939	Trifunctional enzyme subunit alpha, mitochondrial;Long-chain enoyl-CoA hydratase;Long chain 3-hydroxyacyl-CoA dehydrogenase	HADHA	0.53042	0.57382	0.50756	0.48875	0.45829	0.48177	1.0606	1.1813	1.06	-0.89629	-1.07015	Down-regulated
P41273	Tumor necrosis factor ligand superfamily member 9	TNFSF9	NA	NA	0.45705	NA	NA	0.59211	NA	NA	0.77442	-1.12958	-0.756063	Down-regulated
P42704	Leucine-rich PPR motif-containing protein, mitochondrial	LRPPRC	0.53233	0.545	0.4777	0.49795	0.45965	0.61384	1.0722	1.0927	0.78012	-0.94802	-0.932875	Down-regulated
P43353	Aldehyde dehydrogenase family 3 member B1	ALDH3B1	0.098856	0.1573	0.10311	0.42739	0.22689	0.048181	0.20629	0.7035	2.1169	-3.06184	-2.09447	Down-regulated
P43897	Elongation factor Ts, mitochondrial;Elongation factor Ts	TSFM	0.56529	0.54757	0.51078	0.51473	0.48289	0.43394	1.1097	1.0897	1.1403	-0.885731	-1.06737	Down-regulated
P49590	Probable histidine--tRNA ligase, mitochondrial	HARS2	0.55948	0.50641	0.68464	0.46323	0.74611	0.76335	1.1625	0.6326	0.8248	-0.777171	-0.604798	Down-regulated
P49754	Vacuolar protein sorting-associated protein 41 homolog	VPS41	NA	0.52627	NA	NA	0.54046	NA	NA	0.86097	NA	-0.926125	-0.88774	Down-regulated
P50151	Guanine nucleotide-binding protein G(I)/G(S)/G(O) subunit gamma-10;Guanine nucleotide-binding protein subunit gamma	GNG10;hCG_1994888	0.57055	0.37195	0.38453	0.68319	0.35442	0.47421	0.67756	1.0125	0.79438	-1.17676	-0.988676	Down-regulated
P50238	Cysteine-rich protein 1	CRIP1	0.12154	0.11683	NA	0.70415	0.076126	NA	0.17327	1.5006	NA	-3.06873	-1.35794	Down-regulated
P50416	Carnitine O-palmitoyltransferase 1, liver isoform	CPT1A	0.64126	0.62994	0.56967	0.50883	0.20672	0.52288	1.2731	3.0695	1.0832	-0.704575	-1.27645	Down-regulated
P50995	Annexin A11	ANXA11	0.65731	0.5841	0.59641	0.83491	0.48175	0.38128	0.779	1.1239	1.5174	-0.706967	-0.821177	Down-regulated
P51648	Fatty aldehyde dehydrogenase	ALDH3A2	0.60247	0.33971	0.33036	0.74785	0.68723	0.36979	0.73479	0.46471	0.82371	-1.23725	-0.733068	Down-regulated
P53007	Tricarboxylate transport protein, mitochondrial	SLC25A1	0.4702	0.56061	0.50284	0.83742	0.48742	0.45608	0.51634	1.0428	1.1691	-0.967993	-0.75234	Down-regulated
P54278	Mismatch repair endonuclease PMS2	PMS2	0.41908	0.35022	NA	0.45652	0.37111	NA	0.85689	0.83298	NA	-1.37838	-1.27294	Down-regulated
P54802	Alpha-N-acetylglucosaminidase;Alpha-N-acetylglucosaminidase 82 kDa form;Alpha-N-acetylglucosaminidase 77 kDa form	NAGLU	0.50755	NA	0.66248	0.44084	NA	0.48806	1.0826	NA	1.2318	-0.773454	-1.1064	Down-regulated
P55058	Phospholipid transfer protein	PLTP	NA	NA	0.18515	NA	NA	0.20899	NA	NA	0.95536	-2.43323	-2.25849	Down-regulated
P55061	Bax inhibitor 1	TMBIM6	0.50017	0.58739	0.58358	0.51139	0.28024	0.4163	0.98305	1.9345	1.3076	-0.84413	-1.31243	Down-regulated
P55084	Trifunctional enzyme subunit beta, mitochondrial;3-ketoacyl-CoA thiolase	HADHB	0.48707	0.54112	0.48683	0.48263	0.44607	0.46782	1.0258	1.094	1.0761	-0.985626	-1.10313	Down-regulated
P58557	Putative ribonuclease	YBEY	NA	0.42139	NA	NA	0.45397	NA	NA	0.55743	NA	-1.24677	-1.13933	Down-regulated
P62328	Thymosin beta-4;Hematopoietic system regulatory peptide	TMSB4X	0.25334	0.63306	NA	0.49587	0.61404	NA	0.71307	1.0144	NA	-1.17397	-0.849557	Down-regulated
P63096	Guanine nucleotide-binding protein G(i) subunit alpha-1	GNAI1	0.56128	0.47798	0.44048	1.3052	0.37829	0.28917	0.39107	1.1519	1.4726	-1.01962	-0.60482	Down-regulated
P63218	Guanine nucleotide-binding protein G(I)/G(S)/G(O) subunit gamma-5	GNG5	0.62013	0.59318	0.60434	0.49745	0.45923	0.5472	1.2528	1.3013	1.0987	-0.722888	-0.996273	Down-regulated
P78540	Arginase-2, mitochondrial	ARG2	NA	NA	0.29046	NA	NA	0.38977	NA	NA	0.73028	-1.78359	-1.35931	Down-regulated
P82663	28S ribosomal protein S25, mitochondrial	MRPS25	0.60005	0.61785	0.66384	0.54456	0.513	0.68842	1.1957	1.3402	0.92235	-0.672895	-0.780925	Down-regulated
P82909	28S ribosomal protein S36, mitochondrial	MRPS36	0.51592	0.68804	0.64654	0.57533	0.73637	0.56774	0.81339	0.78998	1.0932	-0.697047	-0.67466	Down-regulated
P82932	28S ribosomal protein S6, mitochondrial	MRPS6	0.68743	0.71723	0.57551	0.64189	0.70835	0.481	0.97963	0.96745	1.1447	-0.599338	-0.712142	Down-regulated
Q02218	2-oxoglutarate dehydrogenase, mitochondrial	OGDH	0.43808	0.45682	0.42542	0.55933	0.65463	0.4591	0.75361	0.66937	0.90491	-1.18407	-0.842473	Down-regulated
Q02952	A-kinase anchor protein 12	AKAP12	0.27598	0.27127	NA	0.3902	0.89168	NA	0.85756	0.26185	NA	-1.86973	-0.641739	Down-regulated
Q04837	Single-stranded DNA-binding protein, mitochondrial	SSBP1	0.4954	0.47443	0.44736	0.65753	0.7067	0.60919	0.78591	0.64558	0.72826	-1.08193	-0.604264	Down-regulated
Q05655	Protein kinase C delta type;Protein kinase C delta type regulatory subunit;Protein kinase C delta type catalytic subunit	PRKCD	0.48076	0.61306	0.62871	0.61837	0.49273	0.37507	0.88117	1.0447	1.5743	-0.800433	-1.01336	Down-regulated
Q08AF3	Schlafen family member 5	SLFN5	0.30847	0.39287	0.39442	0.46911	0.35536	0.68073	0.63053	1.1092	0.54923	-1.45303	-0.995007	Down-regulated
Q12765	Secernin-1	SCRN1	0.56083	0.59081	0.60916	0.72151	0.70748	0.55774	0.73843	0.79355	1.0903	-0.768731	-0.594567	Down-regulated
Q12774	Rho guanine nucleotide exchange factor 5	ARHGEF5	0.25912	NA	NA	0.40041	NA	NA	0.69229	NA	NA	-1.94831	-1.32045	Down-regulated
Q12792	Twinfilin-1	TWF1	0.6097	0.6017	0.62314	0.70844	0.56856	0.66642	0.89482	1.0226	0.92276	-0.709544	-0.626365	Down-regulated
Q12800	Alpha-globin transcription factor CP2	TFCP2	0.60851	NA	0.6893	0.59254	NA	0.67269	1.0487	NA	1.0609	-0.623921	-0.6606	Down-regulated
Q13057	Bifunctional coenzyme A synthase;Phosphopantetheine adenylyltransferase;Dephospho-CoA kinase	COASY	0.55431	0.6027	0.51259	0.72642	0.44078	0.53724	0.77675	1.259	0.95925	-0.84546	-0.815665	Down-regulated
Q13232	Nucleoside diphosphate kinase 3;Nucleoside diphosphate kinase	NME3	0.69718	0.71556	0.27433	0.83944	0.6914	0.43689	0.82482	0.97152	0.65427	-0.830443	-0.60843	Down-regulated
Q13332	Receptor-type tyrosine-protein phosphatase S;Protein-tyrosine-phosphatase	PTPRS	0.36451	0.47841	0.38337	0.82737	0.2882	0.51118	0.39724	1.4069	0.84636	-1.29066	-0.88297	Down-regulated
Q13423	NAD(P) transhydrogenase, mitochondrial	NNT	0.30162	0.46072	0.49243	0.58877	0.37442	0.30133	0.55917	1.1506	1.6462	-1.25754	-1.24637	Down-regulated
Q13470	Non-receptor tyrosine-protein kinase TNK1	TNK1	0.49572	0.477	0.31487	0.7339	0.44296	0.31367	0.59625	1.015	0.83362	-1.22029	-1.00914	Down-regulated
Q13501	Sequestosome-1	SQSTM1	0.86615	0.54391	0.37741	0.64796	0.68351	0.49852	1.3131	0.82503	0.76795	-0.747043	-0.713127	Down-regulated
Q14247	Src substrate cortactin	CTTN	0.54278	0.54402	0.52228	0.78706	0.69314	0.38804	0.69141	0.7524	1.3289	-0.898726	-0.683283	Down-regulated
Q14249	Endonuclease G, mitochondrial	ENDOG	0.59907	0.6625	0.70717	0.42159	0.65931	0.47172	1.1639	1.0402	1.6598	-0.60769	-0.950258	Down-regulated
Q14332	Frizzled-2	FZD2	0.33571	0.70828	0.66242	0.84987	0.31004	0.51558	0.40494	2.2907	1.4166	-0.813998	-0.840379	Down-regulated
Q14344	Guanine nucleotide-binding protein subunit alpha-13	GNA13	0.57705	0.54067	0.52771	0.66873	0.4815	0.7256	0.84653	1.0498	0.76864	-0.866498	-0.677433	Down-regulated
Q14376	UDP-glucose 4-epimerase	GALE	0.44474	0.40744	0.35421	0.30738	0.30712	0.39581	1.3648	1.3162	0.92966	-1.31427	-1.57016	Down-regulated
Q14651	Plastin-1	PLS1	0.55094	0.43817	0.5446	0.64627	0.50407	0.57108	0.80979	0.86145	0.91642	-0.967937	-0.801363	Down-regulated
Q15031	Probable leucine--tRNA ligase, mitochondrial	LARS2	0.65846	0.57703	0.4409	0.55761	0.82921	0.59768	1.061	0.7424	0.80595	-0.839605	-0.596187	Down-regulated
Q15526	Surfeit locus protein 1	SURF1	0.37292	NA	0.55084	0.70239	NA	0.56308	0.52968	NA	0.97836	-1.11441	-0.660327	Down-regulated
Q15527	Surfeit locus protein 2	SURF2	0.52735	NA	NA	0.48209	NA	NA	0.93135	NA	NA	-0.923167	-1.05263	Down-regulated
Q15633	RISC-loading complex subunit TARBP2	TARBP2	0.59277	NA	0.36183	0.48375	NA	0.72179	0.98631	NA	0.5496	-1.06703	-0.73032	Down-regulated
Q15742	NGFI-A-binding protein 2	NAB2	NA	0.34641	0.27409	NA	0.41614	0.1901	NA	0.88086	1.1563	-1.6885	-1.72204	Down-regulated
Q15746	Myosin light chain kinase, smooth muscle;Myosin light chain kinase, smooth muscle, deglutamylated form	MYLK	0.69881	0.67697	0.61159	1.0468	0.43312	0.48288	0.7746	1.5637	1.3326	-0.594102	-0.612049	Down-regulated
Q16658	Fascin	FSCN1	0.33728	0.30517	0.27392	0.69789	0.47037	0.41316	0.4848	0.60949	0.6657	-1.71096	-0.923742	Down-regulated
Q16831	Uridine phosphorylase 1	UPP1	0.21493	0.18062	0.23118	0.34696	0.1244	0.27562	0.59101	1.3894	0.79567	-2.25905	-2.00582	Down-regulated
Q2PZI1	Probable C-mannosyltransferase DPY19L1	DPY19L1	0.36417	0.36333	0.40994	0.68512	0.42654	0.38699	0.53382	0.74193	0.98594	-1.39917	-1.0013	Down-regulated
Q2TB90	Putative hexokinase HKDC1	HKDC1	NA	NA	0.29569	NA	NA	0.58233	NA	NA	0.56927	-1.75784	-0.780091	Down-regulated
Q504Q3	PAB-dependent poly(A)-specific ribonuclease subunit PAN2	PAN2	0.59106	0.58329	NA	0.63845	0.42508	NA	0.94408	1.3662	NA	-0.768138	-0.911139	Down-regulated
Q52LW3	Rho GTPase-activating protein 29	ARHGAP29	0.39787	0.4753	0.58648	0.50988	0.37707	0.42633	0.83271	1.152	1.2138	-1.03934	-1.19179	Down-regulated
Q53FA7	Quinone oxidoreductase PIG3	TP53I3	0.49958	0.44322	0.42784	0.5806	0.66196	0.51603	0.84807	0.62691	0.8429	-1.13011	-0.770543	Down-regulated
Q53H12	Acylglycerol kinase, mitochondrial	AGK	0.47158	0.4939	0.43494	0.6708	0.65604	0.55545	0.71455	0.69351	0.73778	-1.0991	-0.672474	Down-regulated
Q53T59	HCLS1-binding protein 3	HS1BP3	0.63564	0.55185	0.59369	0.7622	0.53335	0.50612	0.81545	1.0166	1.1021	-0.752129	-0.735628	Down-regulated
Q56VL3	OCIA domain-containing protein 2	OCIAD2	0.63768	0.36038	0.46174	0.69391	0.5645	0.51898	0.97482	0.61726	0.92804	-1.03919	-0.755202	Down-regulated
Q5BIX2	Uncharacterized protein C18orf25	ARKL1;C18orf25	0.37155	NA	NA	0.37498	NA	NA	1.0979	NA	NA	-1.42837	-1.41511	Down-regulated
Q5JUW8	Disks large homolog 3	DLG3	0.47346	0.6205	NA	0.50092	0.48537	NA	0.99077	1.2426	NA	-0.87044	-1.01992	Down-regulated
Q5JVF3	PCI domain-containing protein 2	PCID2	0.44765	0.45064	0.46587	0.6622	0.74371	0.44753	0.64233	0.59952	1.0776	-1.13695	-0.694757	Down-regulated
Q5JXI8	Four and a half LIM domains protein 1	FHL1	0.30184	0.17249	NA	0.38516	0.58832	NA	0.79768	0.2985	NA	-2.07604	-1.03878	Down-regulated
Q5QPC2	Alpha-tocopherol transfer protein-like	TTPAL	NA	0.60832	NA	NA	0.60067	NA	NA	1.1877	NA	-0.717098	-0.735355	Down-regulated
Q5T0I0		GSN	0.55406	0.4999	0.71007	1.0178	0.49435	0.39144	0.54428	0.96549	1.9257	-0.766087	-0.65624	Down-regulated
Q5VV89	Microsomal glutathione S-transferase 3	MGST3	0.68331	0.55676	0.68547	0.61185	0.64569	0.40928	1.2208	0.89268	1.7126	-0.639699	-0.847864	Down-regulated
Q5VWZ2	Lysophospholipase-like protein 1	LYPLAL1	0.72754	0.5237	0.56411	0.49884	0.45794	0.656	1.3422	0.98408	0.87996	-0.724715	-0.895413	Down-regulated
Q5XPI4	E3 ubiquitin-protein ligase RNF123	RNF123	NA	0.61179	0.6426	NA	0.617	0.55787	NA	0.98783	1.1737	-0.673014	-0.767499	Down-regulated
Q68CZ2	Tensin-3	TNS3	0.45407	0.44852	0.42869	0.72213	0.42136	0.53327	0.72125	0.92903	0.86867	-1.17215	-0.839286	Down-regulated
Q6DHV7	Adenosine deaminase-like protein	ADAL	NA	NA	0.66614	NA	NA	0.55262	NA	NA	1.2329	-0.586103	-0.85564	Down-regulated
Q6N075	Molybdate-anion transporter	MFSD5	NA	0.49947	NA	NA	0.65389	NA	NA	0.79428	NA	-1.00153	-0.61288	Down-regulated
Q6P161	39S ribosomal protein L54, mitochondrial	MRPL54	0.37494	0.36605	0.3287	0.56488	0.60435	0.4199	0.68092	0.52827	0.72783	-1.48777	-0.916725	Down-regulated
Q6P444	Mitochondrial fission regulator 2	MTFR2	NA	0.59281	NA	NA	0.63331	NA	NA	0.92406	NA	-0.754358	-0.659016	Down-regulated
Q6P4A7	Sideroflexin-4	SFXN4	0.42825	NA	NA	0.6391	NA	NA	0.73586	NA	NA	-1.22347	-0.645886	Down-regulated
Q6PJG6	BRCA1-associated ATM activator 1	BRAT1	0.47697	0.47319	0.5532	0.66185	0.70226	0.60451	0.69366	0.69718	0.84712	-0.996772	-0.607778	Down-regulated
Q6YHK3	CD109 antigen	CD109	0.6093	0.53768	0.61591	0.74021	0.3992	0.5234	0.98849	1.2172	1.1575	-0.76702	-0.851339	Down-regulated
Q6ZRV2	Protein FAM83H	FAM83H	0.57459	0.60436	0.60512	0.59285	0.38674	0.409	0.94102	1.4342	1.5192	-0.74979	-1.11134	Down-regulated
Q6ZWT7	Lysophospholipid acyltransferase 2	MBOAT2	0.61977	NA	0.51562	0.535	NA	0.49931	1.2509	NA	1.1541	-0.816812	-0.951331	Down-regulated
Q70J99	Protein unc-13 homolog D	UNC13D	0.65386	NA	0.40165	0.4253	NA	0.62389	1.5542	NA	0.68327	-0.92206	-0.930724	Down-regulated
Q7KZN9	Cytochrome c oxidase assembly protein COX15 homolog	COX15	0.35622	0.41585	0.4221	0.73327	0.41424	0.39008	0.45901	1.0581	0.91034	-1.32895	-0.964292	Down-regulated
Q7L311	Armadillo repeat-containing X-linked protein 2	ARMCX2	0.35281	NA	NA	0.37147	NA	NA	0.85206	NA	NA	-1.50304	-1.42868	Down-regulated
Q7L8W6	Diphthine--ammonia ligase	DPH6	NA	0.41393	NA	NA	0.64317	NA	NA	0.6481	NA	-1.27254	-0.636728	Down-regulated
Q7Z2K6	Endoplasmic reticulum metallopeptidase 1	ERMP1	0.63691	0.53063	0.77862	0.59614	0.57801	0.59884	1.2132	0.88387	1.0557	-0.624332	-0.758778	Down-regulated
Q7Z7H5	Transmembrane emp24 domain-containing protein 4	TMED4	0.72056	0.66824	0.55175	0.80925	0.38403	0.77641	0.75211	2.0378	0.68567	-0.628497	-0.606994	Down-regulated
Q86SR1	Polypeptide N-acetylgalactosaminyltransferase 10	GALNT10	0.91635	0.35713	0.4056	0.40335	0.75065	0.6604	2.0391	0.42152	0.63776	-0.837292	-0.72547	Down-regulated
Q86WV6	Stimulator of interferon genes protein	TMEM173	0.2959	0.21325	NA	0.16863	0.21821	NA	1.6517	1.0851	NA	-1.97384	-2.37019	Down-regulated
Q86Y56	Dynein assembly factor 5, axonemal	DNAAF5	0.42914	0.42144	0.40072	0.58209	0.68202	0.41795	0.74901	0.58589	1.0405	-1.26153	-0.834733	Down-regulated
Q86YH6	Decaprenyl-diphosphate synthase subunit 2	PDSS2	0.56016	0.57044	0.51352	0.52017	0.71771	0.5973	1.1705	0.76319	0.86185	-0.867647	-0.709041	Down-regulated
Q8IUD6	E3 ubiquitin-protein ligase RNF135	RNF135	0.42709	NA	NA	0.41184	NA	NA	1.1643	NA	NA	-1.22739	-1.27984	Down-regulated
Q8IVD9	NudC domain-containing protein 3	NUDCD3	0.44947	0.43909	0.42182	0.87289	0.63765	0.46317	0.47339	0.69322	0.84263	-1.19498	-0.604052	Down-regulated
Q8IVF2	Protein AHNAK2	AHNAK2	0.43691	0.33876	0.40355	0.72722	0.57166	0.30841	0.61188	0.56261	1.2826	-1.34713	-0.900332	Down-regulated
Q8IVT2	Mitotic interactor and substrate of PLK1	MISP	NA	0.15915	NA	NA	0.15169	NA	NA	0.94554	NA	-2.65154	-2.7208	Down-regulated
Q8IXQ5	Kelch-like protein 7	KLHL7	0.46759	NA	NA	0.61165	NA	NA	0.67775	NA	NA	-1.09668	-0.709222	Down-regulated
Q8IY81	pre-rRNA processing protein FTSJ3	FTSJ3	0.65971	0.64815	0.68408	0.49082	0.58725	0.53934	1.2754	1.0053	1.1163	-0.590788	-0.891277	Down-regulated
Q8N2G8	GH3 domain-containing protein	GHDC	0.71535	0.60804	0.5889	0.7155	0.48217	0.48444	0.96486	1.3495	1.1039	-0.649661	-0.83469	Down-regulated
Q8N357	Solute carrier family 35 member F6	SLC35F6	0.59209	0.54347	0.49923	0.53566	0.60283	0.35246	1.1892	0.84414	1.5667	-0.875857	-1.00873	Down-regulated
Q8N3V7	Synaptopodin	SYNPO	0.32315	0.36657	0.35541	0.5105	0.61691	0.35514	0.62466	0.57884	1.0072	-1.52128	-1.01688	Down-regulated
Q8N5C6	S1 RNA-binding domain-containing protein 1	SRBD1	0.49947	0.53009	0.50249	0.49774	0.57846	0.50792	0.84324	0.8773	0.91206	-0.969499	-0.921281	Down-regulated
Q8NB15	Zinc finger protein 511	ZNF511	NA	0.35336	NA	NA	0.41584	NA	NA	0.88314	NA	-1.50079	-1.2659	Down-regulated
Q8NBM4	Ubiquitin-associated domain-containing protein 2	UBAC2	0.45627	0.54183	0.41572	0.48614	0.63909	0.47825	0.97621	0.68932	0.87785	-1.08536	-0.903756	Down-regulated
Q8NBN7	Retinol dehydrogenase 13	RDH13	0.50908	0.61856	0.61581	0.61329	0.47268	0.7854	0.85806	1.281	0.80313	-0.783018	-0.680868	Down-regulated
Q8NC26	Zinc finger protein 114	ZNF114	0.53063	NA	NA	0.47084	NA	NA	1.1626	NA	NA	-0.914222	-1.08669	Down-regulated
Q8NCL4	Polypeptide N-acetylgalactosaminyltransferase 6	GALNT6	0.35665	0.23222	0.16615	0.25575	0.20408	0.2164	1.5209	1.0941	0.7656	-1.99038	-2.14938	Down-regulated
Q8NF37	Lysophosphatidylcholine acyltransferase 1	LPCAT1	0.58984	0.49436	0.58754	0.27008	0.62003	0.37681	2.0288	0.72304	1.5415	-0.843612	-1.24364	Down-regulated
Q8NFJ5	Retinoic acid-induced protein 3	GPRC5A	0.53047	0.46	0.49291	1.2835	0.38591	0.2749	0.39032	1.0132	1.7761	-1.01607	-0.625704	Down-regulated
Q8NFU3	Thiosulfate sulfurtransferase/rhodanese-like domain-containing protein 1	TSTD1	0.58047	0.27955	0.1748	0.35477	0.21667	0.42925	1.5648	1.2804	0.44662	-1.53558	-1.58397	Down-regulated
Q8TAQ2	SWI/SNF complex subunit SMARCC2	SMARCC2	0.70737	0.62331	0.64776	0.76864	0.56245	0.60576	0.91448	1.0974	1.0788	-0.600599	-0.63125	Down-regulated
Q8TB22	Spermatogenesis-associated protein 20	SPATA20	0.40753	0.53754	0.48014	0.48569	0.41956	0.30613	0.8439	1.0005	1.3348	-1.07379	-1.30831	Down-regulated
Q8TB36	Ganglioside-induced differentiation-associated protein 1	GDAP1	0.54966	0.47451	0.40089	0.44506	0.34861	0.3213	1.2362	1.179	1.2155	-1.07394	-1.42796	Down-regulated
Q8TB37	Iron-sulfur protein NUBPL	NUBPL	0.63676	NA	0.61494	0.6202	NA	0.64863	1.0761	NA	0.97842	-0.676111	-0.656501	Down-regulated
Q8TB45	DEP domain-containing mTOR-interacting protein	DEPTOR	0.27708	0.40831	0.53905	1.2424	0.49192	0.21689	0.20842	0.72464	3.0344	-1.29284	-0.620593	Down-regulated
Q8TB72	Pumilio homolog 2	PUM2	0.56305	0.50902	0.57197	0.61393	0.55889	0.79469	0.91699	0.84554	0.72719	-0.867717	-0.608592	Down-regulated
Q8TBX8	Phosphatidylinositol 5-phosphate 4-kinase type-2 gamma	PIP4K2C	0.39981	0.41374	0.45052	0.55133	0.34443	0.46916	0.69622	1.1111	0.84273	-1.24689	-1.13615	Down-regulated
Q8TD19	Serine/threonine-protein kinase Nek9	NEK9	0.59961	0.67336	0.49204	0.53943	0.71619	0.34548	1.1347	0.90722	1.4955	-0.765286	-0.905899	Down-regulated
Q8TDB6	E3 ubiquitin-protein ligase DTX3L	DTX3L	0.65558	0.57634	0.54606	0.59139	0.46265	0.50358	1.0539	1.2105	1.1456	-0.754723	-0.945619	Down-regulated
Q8TE77	Protein phosphatase Slingshot homolog 3	SSH3	0.16865	0.17994	0.14059	0.60907	0.32044	0.18296	0.28439	0.54913	0.81915	-2.61653	-1.4312	Down-regulated
Q8TEM1	Nuclear pore membrane glycoprotein 210	NUP210	0.12304	NA	NA	0.12013	NA	NA	0.98906	NA	NA	-3.0228	-3.05733	Down-regulated
Q8TF74	WAS/WASL-interacting protein family member 2	WIPF2	0.528	0.65161	0.45134	0.76428	0.64624	0.57512	0.86524	1.448	1.0592	-0.87925	-0.595358	Down-regulated
Q8WUA4	General transcription factor 3C polypeptide 2	GTF3C2	0.62278	0.60785	0.53297	0.59557	0.63414	0.50395	0.89444	0.99923	1.0336	-0.766439	-0.791142	Down-regulated
Q8WUM9	Sodium-dependent phosphate transporter 1	SLC20A1	NA	0.31677	0.40842	NA	0.44969	0.37479	NA	0.66289	0.99585	-1.46357	-1.27844	Down-regulated
Q8WW59	SPRY domain-containing protein 4	SPRYD4	0.62358	0.56893	0.54759	0.53071	0.50965	0.58594	1.1466	1.0694	1.0389	-0.785792	-0.883369	Down-regulated
Q8WXE9	Stonin-2	STON2	NA	0.1805	0.22741	NA	0.59136	0.16571	NA	0.28731	1.3432	-2.29368	-1.4015	Down-regulated
Q92604	Acyl-CoA:lysophosphatidylglycerol acyltransferase 1	LPGAT1	0.62359	NA	0.5174	0.60793	NA	0.67377	1.1016	NA	0.83487	-0.809714	-0.641941	Down-regulated
Q969Z0	Protein TBRG4	TBRG4	0.57512	0.55247	0.52937	0.5808	0.53205	0.61938	0.97467	0.99181	0.87014	-0.856424	-0.792332	Down-regulated
Q96AB3	Isochorismatase domain-containing protein 2, mitochondrial	ISOC2	0.65379	0.54068	0.48266	1.0562	0.21383	0.60761	0.55474	2.472	0.79886	-0.838968	-0.676042	Down-regulated
Q96C23	Aldose 1-epimerase	GALM	0.35512	0.35602	0.623	0.27439	0.37626	0.18871	1.2157	0.9167	3.331	-1.16905	-1.8376	Down-regulated
Q96C36	Pyrroline-5-carboxylate reductase 2;Pyrroline-5-carboxylate reductase	PYCR2	0.44221	0.46044	0.48245	0.43319	0.20192	0.38186	1.0262	2.3154	1.2593	-1.11497	-1.56069	Down-regulated
Q96CN7	Isochorismatase domain-containing protein 1	ISOC1	0.64331	0.57707	NA	0.68044	0.6417	NA	0.90747	0.86751	NA	-0.71267	-0.597125	Down-regulated
Q96CX2	BTB/POZ domain-containing protein KCTD12	KCTD12	0.36647	0.42184	0.38532	0.76096	0.28993	0.24218	0.48204	1.4508	1.6531	-1.35398	-1.21416	Down-regulated
Q96DA6	Mitochondrial import inner membrane translocase subunit TIM14	DNAJC19	0.67001	0.59779	0.56575	0.59967	0.57287	0.67221	1.081	0.94609	0.81161	-0.710323	-0.701537	Down-regulated
Q96EM0	Trans-3-hydroxy-L-proline dehydratase	L3HYPDH	0.46634	0.64537	0.58245	0.69313	0.89348	0.30491	0.71989	0.72597	1.7418	-0.824392	-0.665416	Down-regulated
Q96ER9	Coiled-coil domain-containing protein 51	CCDC51	0.50837	0.54675	0.45302	0.468	0.72329	0.5617	1.1737	0.68646	0.86538	-0.992192	-0.775145	Down-regulated
Q96FJ2	Dynein light chain 2, cytoplasmic	DYNLL2	NA	NA	0.50219	NA	NA	0.47655	NA	NA	1.0083	-0.993695	-1.0693	Down-regulated
Q96HN2	Putative adenosylhomocysteinase 3;Adenosylhomocysteinase	AHCYL2	0.37019	0.56116	0.53397	0.66053	0.79016	0.4607	0.52634	0.61889	1.1477	-1.03375	-0.65034	Down-regulated
Q96HR9	Receptor expression-enhancing protein 6;Receptor expression-enhancing protein	REEP6	0.48435	0.46031	0.46799	0.69869	0.70609	0.39524	0.79082	0.55682	1.1709	-1.08656	-0.73695	Down-regulated
Q96I36	Cytochrome c oxidase assembly protein COX14	COX14	0.63604	NA	0.58741	0.6215	NA	0.70143	1.0091	NA	0.82581	-0.709045	-0.596263	Down-regulated
Q96I51	Williams-Beuren syndrome chromosomal region 16 protein	WBSCR16	0.43651	0.42559	0.5449	0.75363	0.31351	0.56167	0.50811	1.3816	1.0261	-1.09234	-0.881144	Down-regulated
Q96IU4	Alpha/beta hydrolase domain-containing protein 14B	ABHD14B	0.4766	0.49186	0.48327	0.69081	0.53355	0.57334	0.76197	0.87735	0.74389	-1.04719	-0.73881	Down-regulated
Q96L35	Receptor protein-tyrosine kinase;Ephrin type-B receptor 4	EPHB4	0.47337	0.59588	0.54138	1.1164	0.35448	0.43646	0.41207	1.4779	1.212	-0.897337	-0.6534	Down-regulated
Q96LD4	Tripartite motif-containing protein 47	TRIM47	0.5341	0.4119	0.64263	0.47841	0.68263	0.82483	1.0279	0.67139	0.84895	-0.917179	-0.595191	Down-regulated
Q96PD2	Discoidin, CUB and LCCL domain-containing protein 2	DCBLD2	0.48108	0.45239	0.36363	0.612	0.36777	0.59035	0.70971	1.1132	0.58778	-1.20967	-0.934088	Down-regulated
Q96RP9	Elongation factor G, mitochondrial	GFM1	0.53428	0.60341	0.49419	0.63326	0.50185	0.6778	0.8813	1.1217	0.73592	-0.878428	-0.726655	Down-regulated
Q96RT1	Protein LAP2	ERBB2IP	0.61684	0.63005	0.61437	0.62373	0.66604	0.57448	1.011	0.98564	0.95052	-0.688683	-0.686367	Down-regulated
Q99707	Methionine synthase	MTR	0.56898	0.58411	0.63947	0.7297	0.59442	0.58478	0.74992	0.90141	0.93637	-0.742941	-0.652221	Down-regulated
Q9BQ69	O-acetyl-ADP-ribose deacetylase MACROD1	MACROD1	0.67873	0.53182	0.60565	0.63069	0.68692	0.53543	1.0941	0.64901	1.1319	-0.724039	-0.695068	Down-regulated
Q9BR76	Coronin-1B	CORO1B	0.28227	0.27209	0.29289	0.56768	0.56113	0.26231	0.5479	0.47389	1.0925	-1.8241	-1.10872	Down-regulated
Q9BRG2	SH2 domain-containing protein 3A	SH2D3A	0.20831	NA	NA	0.36899	NA	NA	0.54267	NA	NA	-2.2632	-1.43835	Down-regulated
Q9BRP8	Partner of Y14 and mago	WIBG	0.47827	0.45119	0.38038	0.52412	0.4477	0.45958	0.77539	0.96838	0.88055	-1.19557	-1.06754	Down-regulated
Q9BSE4	Homocysteine-responsive endoplasmic reticulum-resident ubiquitin-like domain member 2 protein	HERPUD2	NA	0.38251	0.54977	NA	0.41618	0.60772	NA	0.9376	0.8279	-1.10116	-0.965925	Down-regulated
Q9BSH4	Translational activator of cytochrome c oxidase 1	TACO1	0.51227	0.55206	0.45161	0.48441	0.49971	0.59053	0.99876	1.013	0.76535	-0.98475	-0.929931	Down-regulated
Q9BTT6	Leucine-rich repeat-containing protein 1	LRRC1	0.51825	0.74069	NA	0.33603	0.19308	NA	1.6539	3.5564	NA	-0.66779	-1.91836	Down-regulated
Q9BU76	Multiple myeloma tumor-associated protein 2	MMTAG2	NA	0.44895	0.39395	NA	0.47776	0.51861	NA	0.73896	0.81111	-1.24657	-1.00525	Down-regulated
Q9BV36	Melanophilin	MLPH	0.84147	0.41632	0.52444	0.83151	0.62535	0.46129	1.0037	0.56141	1.2771	-0.751279	-0.645247	Down-regulated
Q9BX66	Sorbin and SH3 domain-containing protein 1	SORBS1	0.14248	NA	0.078156	0.1816	NA	0.33122	0.76546	NA	0.2421	-3.18026	-1.96348	Down-regulated
Q9BX68	Histidine triad nucleotide-binding protein 2, mitochondrial	HINT2	0.62515	0.61938	0.46727	0.64415	0.67717	0.57721	0.93647	0.84461	0.79462	-0.809448	-0.66008	Down-regulated
Q9BXP2	Solute carrier family 12 member 9	SLC12A9	0.34175	0.39396	NA	0.78975	0.51462	NA	0.43104	0.77805	NA	-1.44279	-0.616647	Down-regulated
Q9BXW7	Cat eye syndrome critical region protein 5	CECR5	0.39849	NA	NA	0.54588	NA	NA	0.62119	NA	NA	-1.32738	-0.873344	Down-regulated
Q9BYC5	Alpha-(1,6)-fucosyltransferase	FUT8	0.56384	0.33809	0.52404	0.64598	0.59616	0.74144	1.0632	0.54701	0.73253	-1.07302	-0.596856	Down-regulated
Q9BYC8	39S ribosomal protein L32, mitochondrial	MRPL32	NA	0.44908	0.67672	NA	0.52973	0.69639	NA	0.86731	1.0815	-0.829049	-0.7059	Down-regulated
Q9BYK8	Helicase with zinc finger domain 2	HELZ2	0.593	0.64405	0.57943	0.56908	0.72192	0.66389	0.94617	0.68219	0.89636	-0.723817	-0.617875	Down-regulated
Q9C0H2	Protein tweety homolog 3	TTYH3	NA	NA	0.32409	NA	NA	0.32647	NA	NA	1.136	-1.62553	-1.61498	Down-regulated
Q9GZT3	SRA stem-loop-interacting RNA-binding protein, mitochondrial	SLIRP	0.54245	0.54073	0.4766	0.48805	0.44291	0.59756	1.1285	1.1436	0.86516	-0.94362	-0.972827	Down-regulated
Q9H0K6	Pseudouridylate synthase 7 homolog-like protein	PUS7L	NA	0.47522	NA	NA	0.66558	NA	NA	0.66779	NA	-1.07333	-0.587316	Down-regulated
Q9H1C4	Protein unc-93 homolog B1	UNC93B1	0.58706	0.58768	NA	0.66173	0.47926	NA	0.9514	1.1768	NA	-0.767659	-0.809714	Down-regulated
Q9H1C7	Cysteine-rich and transmembrane domain-containing protein 1	CYSTM1	0.25495	NA	NA	0.44473	NA	NA	0.62891	NA	NA	-1.97171	-1.169	Down-regulated
Q9H3K2	Growth hormone-inducible transmembrane protein	GHITM	0.36946	0.4367	0.4383	0.69576	0.35503	0.48498	0.57245	1.1993	0.90232	-1.26944	-0.966	Down-regulated
Q9H3M7	Thioredoxin-interacting protein	TXNIP	0.61856	0.52818	0.27255	0.57896	0.62521	0.49273	0.94097	0.88448	0.52955	-1.07979	-0.822061	Down-regulated
Q9H477	Ribokinase	RBKS	0.42072	NA	NA	0.59565	NA	NA	0.84031	NA	NA	-1.24907	-0.747463	Down-regulated
Q9H4L5	Oxysterol-binding protein-related protein 3	OSBPL3	0.47359	0.42114	0.49735	0.65754	0.65645	0.44906	0.7163	0.67781	1.1278	-1.10772	-0.766889	Down-regulated
Q9H6U6	Breast carcinoma-amplified sequence 3	BCAS3	0.60068	NA	0.51933	0.50369	NA	0.57925	1.2009	NA	0.91197	-0.836488	-0.885047	Down-regulated
Q9H6Y2	WD repeat-containing protein 55	WDR55	0.58773	0.64288	0.70551	0.5906	0.76006	0.58767	0.9263	0.78662	1.1418	-0.631794	-0.630148	Down-regulated
Q9H7B4	Histone-lysine N-methyltransferase SMYD3	SMYD3	0.58598	0.69191	0.57132	0.43404	0.83926	0.7232	1.5346	0.78495	0.80062	-0.698053	-0.587489	Down-regulated
Q9HB07	UPF0160 protein MYG1, mitochondrial	C12orf10	0.41459	0.4011	0.4182	0.50597	0.45651	0.34555	0.77093	0.81347	1.3192	-1.28175	-1.19757	Down-regulated
Q9HBH1	Peptide deformylase, mitochondrial	PDF	0.23808	0.36639	0.57799	0.66923	0.84361	0.43374	0.31402	0.37859	1.351	-1.34317	-0.624021	Down-regulated
Q9HC35	Echinoderm microtubule-associated protein-like 4	EML4	0.62078	0.62712	0.6938	0.67552	0.51457	0.52092	0.96008	1.1849	1.3396	-0.627642	-0.810114	Down-regulated
Q9HD34	LYR motif-containing protein 4	LYRM4	0.33324	0.80328	0.51441	0.3405	0.82562	0.8318	0.95039	0.84204	0.65855	-0.861684	-0.586464	Down-regulated
Q9NPJ3	Acyl-coenzyme A thioesterase 13;Acyl-coenzyme A thioesterase 13, N-terminally processed	ACOT13	0.5957	0.60998	0.56028	0.68834	0.69903	0.59438	0.88577	0.91301	0.97266	-0.76451	-0.598188	Down-regulated
Q9NR19	Acetyl-coenzyme A synthetase, cytoplasmic	ACSS2	0.70901	0.58318	0.65999	0.52712	0.73446	0.5918	1.2518	0.76786	1.0763	-0.619876	-0.694804	Down-regulated
Q9NSE4	Isoleucine--tRNA ligase, mitochondrial	IARS2	0.50232	0.47015	0.45286	0.45978	0.54315	0.40243	1.1334	0.84551	1.1106	-1.07367	-1.09402	Down-regulated
Q9NUM4	Transmembrane protein 106B	TMEM106B	0.34847	0.4206	0.43119	0.60857	0.55646	0.48268	0.54058	0.71593	0.84246	-1.32162	-0.8645	Down-regulated
Q9NUT2	ATP-binding cassette sub-family B member 8, mitochondrial	ABCB8	0.42314	0.30923	0.31122	0.53432	0.63393	0.60303	0.79305	0.47763	0.54979	-1.52341	-0.76017	Down-regulated
Q9NVS9	Pyridoxine-5-phosphate oxidase	PNPO	0.66556	0.6351	0.68365	0.59044	0.41987	0.43564	1.0835	1.4243	1.5925	-0.596325	-1.05294	Down-regulated
Q9NWB7	Intraflagellar transport protein 57 homolog	IFT57	0.58017	0.57545	0.45474	0.72039	0.39639	0.53272	0.68464	1.3321	0.96108	-0.897579	-0.862934	Down-regulated
Q9NXG6	Transmembrane prolyl 4-hydroxylase	P4HTM	NA	0.62653	0.47749	NA	0.45616	0.67265	NA	1.3088	0.69582	-0.857234	-0.825197	Down-regulated
Q9NY33	Dipeptidyl peptidase 3	DPP3	0.32239	0.32835	0.30877	0.47294	0.60092	0.29981	0.70029	0.53013	0.9898	-1.64459	-1.12693	Down-regulated
Q9NZM5	Glioma tumor suppressor candidate region gene 2 protein	GLTSCR2	0.7175	0.62713	0.57151	0.43546	0.62701	0.49093	1.5985	0.9574	1.3454	-0.64676	-0.949533	Down-regulated
Q9UBG0	C-type mannose receptor 2	MRC2	0.58578	0.50249	NA	0.55742	0.49287	NA	1.0758	1.0431	NA	-0.877963	-0.929212	Down-regulated
Q9UBS0	Ribosomal protein S6 kinase beta-2	RPS6KB2	0.38457	0.40988	NA	0.52728	0.57447	NA	0.72113	0.70382	NA	-1.33197	-0.860203	Down-regulated
Q9UBX3	Mitochondrial dicarboxylate carrier	SLC25A10	0.53206	0.54495	0.47678	0.53104	0.35045	0.60723	0.93223	1.6145	0.78134	-0.949171	-1.01089	Down-regulated
Q9UHN1	DNA polymerase subunit gamma-2, mitochondrial	POLG2	NA	0.49154	NA	NA	0.55745	NA	NA	0.86002	NA	-1.02462	-0.843086	Down-regulated
Q9UHR4	Brain-specific angiogenesis inhibitor 1-associated protein 2-like protein 1	BAIAP2L1	0.47254	0.24624	0.30922	0.75694	0.42968	0.42106	0.60355	0.59765	0.70465	-1.54512	-0.899982	Down-regulated
Q9UJU6	Drebrin-like protein	DBNL	0.44971	0.48831	0.47921	0.7888	0.49394	0.46175	0.56855	0.93005	1.0431	-1.08189	-0.782157	Down-regulated
Q9UJX5	Anaphase-promoting complex subunit 4	ANAPC4	NA	NA	0.54938	NA	NA	0.6111	NA	NA	0.8293	-0.864124	-0.71052	Down-regulated
Q9UK22	F-box only protein 2	FBXO2	0.21131	0.15544	0.19761	0.23619	0.14552	0.21982	0.87375	1.1537	0.84737	-2.41027	-2.31825	Down-regulated
Q9UKU7	Isobutyryl-CoA dehydrogenase, mitochondrial	ACAD8	0.62567	0.58643	0.63699	0.5524	0.9471	0.44445	1.139	0.61849	1.3661	-0.698147	-0.625971	Down-regulated
Q9UNW1	Multiple inositol polyphosphate phosphatase 1	MINPP1	0.11804	NA	NA	0.6599	NA	NA	0.17614	NA	NA	-3.08265	-0.599681	Down-regulated
Q9UPV0	Centrosomal protein of 164 kDa	CEP164	0.67811	NA	0.44505	0.71185	NA	0.43524	0.90494	NA	1.1556	-0.832437	-0.802021	Down-regulated
Q9UQN3	Charged multivesicular body protein 2b	CHMP2B	0.64967	NA	0.54825	0.58661	NA	0.62672	1.054	NA	0.82918	-0.739468	-0.721028	Down-regulated
Q9Y2Q3	Glutathione S-transferase kappa 1	GSTK1	0.40424	0.3827	0.403	0.65667	0.44573	0.32434	0.67142	0.80814	1.2265	-1.33407	-1.07224	Down-regulated
Q9Y303	Putative N-acetylglucosamine-6-phosphate deacetylase	AMDHD2	0.84547	0.54994	0.31635	1.0703	0.48192	0.3315	0.79755	1.1167	0.98152	-0.809482	-0.671378	Down-regulated
Q9Y3B7	39S ribosomal protein L11, mitochondrial	MRPL11	0.35813	0.33506	0.29751	0.53755	0.6326	0.41357	0.68164	0.49754	0.75287	-1.59844	-0.921645	Down-regulated
Q9Y446	Plakophilin-3	PKP3	0.27271	0.25919	0.26868	0.52456	0.44245	0.47823	0.53421	0.8208	0.50087	-1.90585	-1.05365	Down-regulated
Q9Y4C2	TRPM8 channel-associated factor 1	TCAF1	0.29813	0.42234	0.4742	0.86397	0.51204	0.60619	0.36285	0.84733	0.72982	-1.32835	-0.59786	Down-regulated
Q9Y4P8	WD repeat domain phosphoinositide-interacting protein 2	WIPI2	0.57858	0.62836	0.58332	0.75821	0.55301	0.63561	0.72234	1.1065	1.06	-0.744793	-0.623836	Down-regulated
Q9Y5S1	Transient receptor potential cation channel subfamily V member 2	TRPV2	0.30539	NA	NA	0.44269	NA	NA	0.75109	NA	NA	-1.71128	-1.17563	Down-regulated
Q9Y5X2	Sorting nexin-8	SNX8	0.43752	0.41008	0.41491	0.65368	0.46614	0.46673	0.71264	0.84732	0.82747	-1.24867	-0.91907	Down-regulated
Q9Y624	Junctional adhesion molecule A	F11R	0.27182	NA	0.33135	0.31651	NA	0.41089	0.76455	NA	0.74842	-1.72936	-1.45918	Down-regulated
Q9Y6N1	Cytochrome c oxidase assembly protein COX11, mitochondrial	COX11	NA	NA	0.53583	NA	NA	0.47532	NA	NA	0.89939	-0.900153	-1.07303	Down-regulated
R4GN98	Protein S100;Protein S100-A6	S100A6	0.6296	0.53423	0.71475	0.57557	0.7921	0.4907	1.0808	0.62037	1.411	-0.67532	-0.690925	Down-regulated
X5D289	Lysophosphatidic acid phosphatase type 6	ACP6	0.34561	NA	0.37235	0.30533	NA	0.21382	1.106	NA	1.8557	-1.47802	-1.94578	Down-regulated
A0A075B7B1	Synemin	SYNM	2.5107	2.3544	2.3151	2.089	1.5575	1.2772	1.224	1.552	1.7377	1.25906	0.71478	Up-regulated
A0A087WSV0	Bcl-2-like protein 12	BCL2L12	1.3191	2.4252	2.0118	1.7991	1.3195	1.8904	0.67406	1.6107	1.0715	0.940129	0.73956	Up-regulated
A0A087WTA8	Collagen alpha-2(I) chain	COL1A2	2.3727	6.4576	4.8292	4.7907	1.0339	3.0546	0.51516	6.2228	2.0501	2.18687	1.56547	Up-regulated
A0A087WZH7	Myristoylated alanine-rich C-kinase substrate	MARCKS	1.6382	1.619	1.6101	1.2224	1.2312	2.2045	1.2849	1.281	0.71132	0.698159	0.634779	Up-regulated
A0A087X176	Sulfhydryl oxidase;Sulfhydryl oxidase 2	QSOX2	2.1293	2.4821	2.0115	2.2669	1.6455	2.075	0.89248	1.4396	0.88806	1.1425	0.996967	Up-regulated
A0A087X1U6		EPPK1	2.8397	2.3369	1.2317	1.0891	1.8078	4.177	2.4562	1.2384	0.28437	1.09498	1.23754	Up-regulated
A0A0A0MRF5	NAD-dependent protein deacetylase sirtuin-2	SIRT2	NA	1.7352	NA	NA	1.7792	NA	NA	0.89022	NA	0.795102	0.831229	Up-regulated
A0A0A0MT30	Aldo-keto reductase family 1 member C1	AKR1C1	4.9453	3.3554	3.2852	3.0023	2.9024	0.43365	1.5433	1.178	7.4871	1.94934	1.07914	Up-regulated
A0A0A0MTL5	S-phase kinase-associated protein 2	SKP2	NA	2.1984	2.6831	NA	2.391	1.9234	NA	0.87847	1.5077	1.28732	1.10916	Up-regulated
A0A0C4DFU2	Superoxide dismutase;Superoxide dismutase [Mn], mitochondrial	SOD2	2.2827	1.9895	1.1087	0.93252	2.0403	5.4659	2.5429	0.94539	0.20958	0.842885	1.49206	Up-regulated
A6NI28	Rho GTPase-activating protein 42	ARHGAP42	NA	1.3854	1.6797	NA	1.6564	2.0085	NA	0.76525	0.85095	0.615934	0.873774	Up-regulated
A8MXV4	Nucleoside diphosphate-linked moiety X motif 19, mitochondrial	NUDT19	1.6451	2.4019	NA	1.7611	2.0575	NA	0.9687	1.1009	NA	1.01685	0.933044	Up-regulated
B0QYC4	Caspase recruitment domain-containing protein 10	CARD10	2.6416	2.3879	NA	3.3963	2.2371	NA	0.83602	0.98818	NA	1.33041	1.49401	Up-regulated
B1ALY0		PALM2-AKAP2	2.4775	NA	1.7433	1.2938	NA	3.2313	1.7871	NA	0.60548	1.07752	1.17795	Up-regulated
B4E3T4	RNA-binding protein with multiple splicing	RBPMS	2.4376	2.1371	1.7789	1.2486	2.2718	1.696	1.9222	0.88664	0.93003	1.08261	0.798092	Up-regulated
B7ZBM3	Forkhead box protein P4	FOXP4	2.543	NA	NA	2.3242	NA	NA	1.0201	NA	NA	1.34653	1.21673	Up-regulated
C9J6P4		ZC3HAV1	3.1946	2.2947	2.6223	1.03	2.0832	1.4029	2.9477	1.0957	1.8407	1.43502	0.590115	Up-regulated
C9JF46		LIMS1	1.7031	1.3728	NA	1.9564	1.406	NA	0.93227	0.85305	NA	0.621009	0.749491	Up-regulated
C9JWJ8	Nuclear factor 1	NFIX	2.0082	1.9243	1.6455	1.6593	1.7564	1.9364	1.1079	1.072	0.89728	0.894785	0.835143	Up-regulated
D6RDA3	G protein-coupled receptor kinase 6	GRK6	NA	1.5651	NA	NA	7.4361	NA	NA	0.31047	NA	0.646255	2.89455	Up-regulated
D6REZ0		RAP1GDS1	NA	NA	2.7298	NA	NA	2.0685	NA	NA	1.3486	1.4488	1.04858	Up-regulated
D6RFW1	Small glutamine-rich tetratricopeptide repeat-containing protein beta	SGTB	NA	2.0695	NA	NA	1.9321	NA	NA	0.9829	NA	1.04928	0.95017	Up-regulated
E7EPU2	Disco-interacting protein 2 homolog C	DIP2C	2.3147	1.6458	NA	2.0408	1.1371	NA	1.1473	1.3705	NA	0.985683	0.668074	Up-regulated
E7ERR0	Kelch domain-containing protein 3	KLHDC3	NA	2.2887	2.016	NA	1.7404	1.3755	NA	1.2016	1.3768	1.10591	0.639649	Up-regulated
E9PEI0	Cell division cycle-associated protein 2	CDCA2	NA	NA	2.718	NA	NA	1.6239	NA	NA	1.554	1.44255	0.699463	Up-regulated
E9PGF5	Tensin-1	TNS1	NA	4.326	2.9778	NA	5.6972	0.86997	NA	0.78342	4.1185	1.86865	1.71527	Up-regulated
E9PHY5		EPB41L2	NA	NA	2.0103	NA	NA	2.1802	NA	NA	0.91648	1.00741	1.12446	Up-regulated
E9PJL7	Alpha-crystallin B chain	CRYAB	2.6099	NA	NA	14.489	NA	NA	0.17599	NA	NA	1.38399	3.85689	Up-regulated
E9PJM3	F-box only protein 3	FBXO3	2.4235	1.8274	NA	1.9498	1.1091	NA	0.83375	1.6854	NA	1.08777	0.613013	Up-regulated
F8VX04	Sodium-coupled neutral amino acid transporter 1	SLC38A1	NA	2.0035	1.3519	NA	1.1922	2.1771	NA	1.6186	0.66297	0.746485	0.752449	Up-regulated
F8VYE8	Serine/threonine-protein phosphatase;Serine/threonine-protein phosphatase PP1-gamma catalytic subunit	PPP1CC	2.555	2.3401	2.2383	1.5962	1.1709	1.7381	1.5742	1.9151	1.2502	1.24963	0.586629	Up-regulated
F8W543		NAP1L1	2.266	NA	1.9145	3.094	NA	2.9178	0.77303	NA	0.65612	1.06368	1.5878	Up-regulated
F8W914	Reticulon	RTN4	3.1157	NA	NA	1.7391	NA	NA	1.9868	NA	NA	1.63956	0.798341	Up-regulated
F8WAN4	FERM domain-containing protein 4A	FRMD4A	4.3645	3.0013	2.8208	1.6703	1.7249	1.5107	2.5685	1.7023	1.6594	1.76364	0.709555	Up-regulated
G8JLD5		DNM1L	2.0398	1.8015	1.8777	2.082	1.6446	1.1733	0.95679	1.0532	1.5871	0.9308	0.70779	Up-regulated
H0Y3A3	Disabled homolog 2-interacting protein	DAB2IP	1.9522	2.0305	1.7952	2.4942	1.7368	1.253	0.74477	1.0575	1.4578	0.945583	0.870266	Up-regulated
H0Y3H2	ATP-binding cassette sub-family A member 3	ABCA3	1.9646	1.1829	NA	1.4194	2.3033	NA	1.4223	0.4652	NA	0.654206	0.896349	Up-regulated
H0Y9P1	BMP-2-inducible protein kinase	BMP2K	NA	1.6348	NA	NA	1.5755	NA	NA	1.0575	NA	0.709114	0.65581	Up-regulated
H0YAN8	Rho guanine nucleotide exchange factor 10	ARHGEF10	1.3623	2.0163	1.155	1.3393	2.3617	1.3646	0.95602	0.87126	0.942	0.595695	0.755771	Up-regulated
H9KV75		ACTN1	2.2467	1.3138	NA	2.3754	4.4452	NA	0.99115	0.29233	NA	0.83208	1.7699	Up-regulated
I3L2L5	Protein FAM195B	FAM195B	2.6221	NA	NA	2.329	NA	NA	0.90096	NA	NA	1.39072	1.21971	Up-regulated
I3L419	Protein FAM64A	FAM64A	NA	NA	1.7055	NA	NA	1.8225	NA	NA	1.0945	0.770195	0.865919	Up-regulated
K7ELH7	Glucose-induced degradation protein 4 homolog	GID4	NA	1.6478	1.5346	NA	1.4876	1.5877	NA	0.97763	1.2467	0.670115	0.620727	Up-regulated
K7EN08	Nuclear factor 1;Nuclear factor 1 X-type	NFIX	1.9033	2.0016	NA	2.0719	1.7661	NA	0.95629	0.99986	NA	0.965286	0.940355	Up-regulated
M0QXZ8	Rho GTPase-activating protein SYDE1	SYDE1	NA	3.6098	3.7183	NA	2.111	2.1008	NA	1.5046	1.8499	1.87344	1.07444	Up-regulated
M0R0W6	Receptor protein-tyrosine kinase;Tyrosine-protein kinase receptor UFO;Tyrosine-protein kinase Mer	AXL;MERTK	1.8936	NA	1.5517	2.4084	NA	0.66216	0.7376	NA	1.9952	0.78463	0.618502	Up-regulated
O00339	Matrilin-2	MATN2	NA	7.148	NA	NA	1.6907	NA	NA	4.2727	NA	2.83754	0.757621	Up-regulated
O00622	Protein CYR61	CYR61	2.1904	2.0163	1.9763	1.0561	1.3491	3.1619	2.1056	1.4193	0.60326	1.04334	0.891963	Up-regulated
O14763	Tumor necrosis factor receptor superfamily member 10B	TNFRSF10B	2.1464	1.8632	1.9629	1.1913	2.1169	1.751	1.7665	0.87197	1.0697	0.993372	0.753947	Up-regulated
O14777	Kinetochore protein NDC80 homolog	NDC80	2.5612	2.6338	2.445	1.4137	1.8938	1.586	1.6687	1.3883	1.5113	1.34861	0.705904	Up-regulated
O19617	HLA class I histocompatibility antigen, Cw-7 alpha chain	HLA-C	2.2306	2.6416	2.4153	1.5424	2.041	2.7366	1.4575	1.2343	0.8716	1.28046	1.07496	Up-regulated
O43294	Transforming growth factor beta-1-induced transcript 1 protein	TGFB1I1	2.1793	2.1634	2.4492	2.9839	2.2614	3.1061	0.72688	0.96393	0.74836	1.17885	1.47706	Up-regulated
O43663	Protein regulator of cytokinesis 1	PRC1	NA	2.3485	2.6862	NA	3.1928	2.7273	NA	0.81286	0.95356	1.33191	1.56562	Up-regulated
O60566	Mitotic checkpoint serine/threonine-protein kinase BUB1 beta	BUB1B	2.6848	1.6609	1.7028	2.0417	1.5009	1.7643	1.0652	1.2263	0.96154	1.01161	0.822907	Up-regulated
O60704	Protein-tyrosine sulfotransferase 2	TPST2	1.9841	1.7439	2.5592	1.734	1.0456	1.753	1.1681	1.7117	1.315	1.06746	0.595376	Up-regulated
O75145	Liprin-alpha-3	PPFIA3	1.6076	2.0127	2.2695	1.7569	1.4983	1.2762	1.0631	1.235	1.8382	0.973256	0.594994	Up-regulated
O75718	Cartilage-associated protein	CRTAP	1.6087	1.9042	1.5967	1.8372	1.3886	1.9196	0.86273	1.2863	0.8082	0.768248	0.778321	Up-regulated
O75828	Carbonyl reductase [NADPH] 3	CBR3	1.9601	1.4981	1.1976	1.7984	1.6375	2.3307	1.0996	0.88769	0.55431	0.634067	0.942758	Up-regulated
O94851	Protein-methionine sulfoxide oxidase MICAL2	MICAL2	2.4289	2.2028	1.3467	2.236	1.7182	2.6008	1.0181	1.1464	0.50089	0.994797	1.12763	Up-regulated
O95067	G2/mitotic-specific cyclin-B2	CCNB2;CCNB2V	2.4143	1.6958	2.1515	1.1499	1.8229	2.1709	2.2861	0.96614	0.8975	1.06157	0.777844	Up-regulated
O95235	Kinesin-like protein KIF20A	KIF20A	2.5498	2.1621	2.4298	1.0481	2.0153	1.6929	2.0708	1.1294	1.446	1.25131	0.664877	Up-regulated
O95833	Chloride intracellular channel protein 3	CLIC3	2.3339	2.7546	3.6695	3.1536	1.3671	1.4084	0.74777	1.9465	2.6255	1.54564	0.982851	Up-regulated
P07996	Thrombospondin-1	THBS1	1.243	2.1817	1.5661	2.0381	1.0403	2.4365	0.58279	2.1438	0.62835	0.734309	0.878372	Up-regulated
P09210	Glutathione S-transferase A2;Glutathione S-transferase A1;Glutathione S-transferase A1, N-terminally processed;Glutathione S-transferase;Glutathione S-transferase A3	GSTA2;GSTA1;GSTA3	2.9213	NA	7.3527	5.9361	NA	4.4031	0.49051	NA	1.5404	2.36093	2.37005	Up-regulated
P09471	Guanine nucleotide-binding protein G(o) subunit alpha	GNAO1	4.9672	5.8225	4.4359	1.1634	1.39	6.2921	4.5846	3.6974	0.66891	2.34346	1.55998	Up-regulated
P09486	SPARC	SPARC	2.135	3.6322	2.6214	2.8768	1.3976	2.1004	0.76474	2.5459	1.2391	1.48347	1.08742	Up-regulated
P13928	Annexin A8;Annexin;Annexin A8-like protein 2	ANXA8;ANXA8L2;ANXA8L1	9.1135	12.397	8.2454	1.7084	0.7266	5.881	6.8076	17.272	1.458	3.31014	1.47093	Up-regulated
P14921	Protein C-ets-1	ETS1	2.1413	NA	NA	1.5266	NA	NA	1.109	NA	NA	1.09849	0.610322	Up-regulated
P15260	Interferon gamma receptor 1	IFNGR1	NA	NA	1.8044	NA	NA	3.4788	NA	NA	0.54142	0.851519	1.79859	Up-regulated
P16157	Ankyrin-1	ANK1	2.3428	NA	NA	2.7524	NA	NA	0.91893	NA	NA	1.22823	1.46069	Up-regulated
P19474	E3 ubiquitin-protein ligase TRIM21	TRIM21	1.5872	1.5081	NA	1.7652	1.3006	NA	0.83274	1.038	NA	0.630079	0.616264	Up-regulated
P20908	Collagen alpha-1(V) chain	COL5A1	2.5843	NA	2.529	2.684	NA	2.1014	0.92436	NA	1.1459	1.35425	1.25864	Up-regulated
P23921	Ribonucleoside-diphosphate reductase large subunit	RRM1	2.2458	2.3474	2.4708	1.9589	1.922	1.5738	1.1383	1.1157	1.6652	1.23552	0.862537	Up-regulated
P26022	Pentraxin-related protein PTX3	PTX3	NA	2.9417	NA	NA	7.8736	NA	NA	0.4703	NA	1.55665	2.97702	Up-regulated
P26447	Protein S100-A4	S100A4	3.7084	5.1295	3.4121	3.7996	0.94145	3.281	0.9975	5.3743	0.99245	2.02975	1.41901	Up-regulated
P30154	Serine/threonine-protein phosphatase 2A 65 kDa regulatory subunit A beta isoform	PPP2R1B	2.5768	2.3214	2.1967	1.2335	2.7927	0.98308	2.018	0.77762	2.276	1.24182	0.739641	Up-regulated
P30479	HLA class I histocompatibility antigen, B-41 alpha chain;HLA class I histocompatibility antigen, B-44 alpha chain	HLA-B	2.2215	2.6694	2.2097	1.5165	2.0567	2.5824	1.4743	1.2131	0.83924	1.24298	1.03694	Up-regulated
P32004	Neural cell adhesion molecule L1	L1CAM	6.7879	9.5052	6.6356	3.7214	3.1469	4.1264	1.5317	3.4483	1.7489	2.93412	1.87377	Up-regulated
P32455	Interferon-induced guanylate-binding protein 1	GBP1	2.1791	2.0202	1.9375	1.3152	1.6537	2.7201	1.5961	1.3108	0.73903	1.03252	0.923213	Up-regulated
P33981	Dual specificity protein kinase TTK	TTK	NA	NA	1.5314	NA	NA	1.62	NA	NA	0.95783	0.614851	0.695994	Up-regulated
P37275	Zinc finger E-box-binding homeobox 1	ZEB1	NA	1.9849	NA	NA	1.5363	NA	NA	1.1715	NA	0.989066	0.61946	Up-regulated
P39060	Collagen alpha-1(XVIII) chain;Endostatin	COL18A1	NA	5.838	3.5151	NA	1.4772	2.2365	NA	4.1629	1.2942	2.22544	0.892857	Up-regulated
P42785	Lysosomal Pro-X carboxypeptidase	PRCP	1.7827	2.2645	2.1018	2.2507	1.9175	2.1085	0.78294	1.2904	1.2413	1.03539	1.06504	Up-regulated
P43121	Cell surface glycoprotein MUC18	MCAM	2.6478	1.9026	1.6398	1.0807	1.3647	2.1467	2.4071	1.3246	0.75223	1.04502	0.614192	Up-regulated
P50281	Matrix metalloproteinase-14	MMP14	1.5539	1.6319	1.5571	1.3589	1.5477	1.5957	1.3089	1.0556	0.96691	0.660807	0.5857	Up-regulated
P50452	Serpin B8	SERPINB8	1.7303	1.4299	1.343	0.92356	1.9553	1.9302	1.9706	0.73066	0.67461	0.585988	0.680792	Up-regulated
P50454	Serpin H1	SERPINH1	1.3943	1.8024	1.4768	1.9645	1.2529	1.2869	0.70854	1.3551	1.2136	0.639541	0.58634	Up-regulated
P51857	3-oxo-5-beta-steroid 4-dehydrogenase	AKR1D1	4.6603	3.3959	4.0188	2.7709	2.4676	1.1006	1.6185	1.1759	3.2672	2.00899	1.07932	Up-regulated
P52895	Aldo-keto reductase family 1 member C2	AKR1C2	NA	NA	7.4827	NA	NA	3.0877	NA	NA	2.2448	2.90356	1.62653	Up-regulated
P54687	Branched-chain-amino-acid aminotransferase, cytosolic	BCAT1	4.8199	NA	4.6623	4.6771	NA	4.0859	1.13	NA	1.0542	2.24522	2.13142	Up-regulated
P55042	GTP-binding protein RAD	RRAD	3.1968	4.0679	4.2511	1.2433	1.3265	2.3586	2.397	3.0514	1.7572	1.94058	0.716157	Up-regulated
P56199	Integrin alpha-1	ITGA1	NA	NA	4.1556	NA	NA	1.8748	NA	NA	2.2812	2.05506	0.906737	Up-regulated
P58107	Epiplakin	EPPK1	2.9364	2.1156	1.2091	1.1509	1.7086	4.517	2.6321	1.2171	0.27533	1.06145	1.29797	Up-regulated
P98160	Basement membrane-specific heparan sulfate proteoglycan core protein;Endorepellin;LG3 peptide	HSPG2	3.554	2.7471	2.378	1.7461	1.1579	2.0792	1.6943	2.1869	0.93562	1.53258	0.73211	Up-regulated
P98174	FYVE, RhoGEF and PH domain-containing protein 1	FGD1	2.1821	NA	NA	1.7358	NA	NA	1.182	NA	NA	1.12572	0.795601	Up-regulated
Q01995	Transgelin	TAGLN	4.8067	5.8952	4.4444	2.982	1.8432	2.3667	1.6111	3.0497	1.8979	2.33593	1.26141	Up-regulated
Q02241	Kinesin-like protein KIF23;Kinesin-like protein	KIF23	2.5884	2.3982	2.1014	1.3617	2.0007	2.2708	1.7793	1.1766	0.93184	1.24042	0.908992	Up-regulated
Q02809	Procollagen-lysine,2-oxoglutarate 5-dioxygenase 1	PLOD1	1.9379	2.1443	2.1206	1.5728	1.5025	1.9615	1.2241	1.3664	1.026	1.04796	0.747545	Up-regulated
Q12841	Follistatin-related protein 1	FSTL1	1.7104	NA	3.182	2.84	NA	2.4149	0.57898	NA	1.2175	1.29054	1.39366	Up-regulated
Q13614	Myotubularin-related protein 2	MTMR2	2.6627	2.7556	1.7439	1.6899	2.196	1.1526	1.4901	1.1663	1.464	1.25544	0.748032	Up-regulated
Q13885	Tubulin beta-2A chain;Tubulin beta-2B chain	TUBB2A;TUBB2B	1.5136	2.1877	1.029	2.2948	2.4454	0.72787	0.86572	0.83761	1.4636	0.656969	0.866069	Up-regulated
Q14409	Putative glycerol kinase 3;Glycerol kinase	GK3P;GK	1.6619	1.8466	1.2623	1.5112	2.8649	2.1288	1.1295	0.64426	0.57109	0.669269	1.11656	Up-regulated
Q14699	Raftlin	RFTN1	5.0227	3.0562	2.6908	5.4609	3.1991	6.666	0.89317	0.90559	0.39432	1.84394	2.35295	Up-regulated
Q15035	Translocating chain-associated membrane protein 2	TRAM2	3.7906	NA	3.6037	3.2563	NA	1.2399	1.174	NA	2.4992	1.88641	1.16871	Up-regulated
Q15058	Kinesin-like protein KIF14	KIF14	2.4688	1.875	1.4816	1.5616	1.3928	1.8215	1.5872	1.1537	0.86352	0.957395	0.67081	Up-regulated
Q15646	2-5-oligoadenylate synthase-like protein	OASL	8.0044	4.3461	9.5171	0.85035	3.15	1.3747	8.8705	1.3608	6.5528	2.86576	0.841316	Up-regulated
Q16270	Insulin-like growth factor-binding protein 7	IGFBP7	3.3723	5.9279	3.4917	6.3426	3.3414	5.2855	0.54251	1.365	0.60043	2.0922	2.31899	Up-regulated
Q2NKX8	DNA excision repair protein ERCC-6-like	ERCC6L	1.8396	1.7015	1.6747	1.5142	1.87	1.7551	1.3129	0.89095	0.90566	0.797926	0.776609	Up-regulated
Q32P28	Prolyl 3-hydroxylase 1	LEPRE1	1.4998	1.6821	1.4916	1.7453	1.5273	2.0384	0.82524	1.0363	0.76628	0.639541	0.824021	Up-regulated
Q5R3I4	Tetratricopeptide repeat protein 38	TTC38	1.9254	NA	NA	3.2823	NA	NA	1.1796	NA	NA	0.945158	1.71471	Up-regulated
Q5RGS4	Pleckstrin homology domain-containing family A member 1	PLEKHA1	NA	2.1504	NA	NA	1.8378	NA	NA	1.0433	NA	1.10461	0.87798	Up-regulated
Q5TCU3	Tropomyosin beta chain	TPM2	11.72	11.509	NA	2.2456	0.82563	NA	5.1066	13.476	NA	3.53786	0.618817	Up-regulated
Q6GYQ0	Ral GTPase-activating protein subunit alpha-1	RALGAPA1	NA	NA	1.8265	NA	NA	2.1876	NA	NA	0.77504	0.869082	1.12935	Up-regulated
Q6ICB0	Desumoylating isopeptidase 1	DESI1	NA	1.7247	1.6263	NA	1.2234	1.8608	NA	1.2714	1.0346	0.744592	0.624896	Up-regulated
Q6PGN9	Proline/serine-rich coiled-coil protein 1	PSRC1	NA	NA	2.2552	NA	NA	1.9511	NA	NA	1.2994	1.17326	0.964288	Up-regulated
Q6ZS17	Protein FAM65A	FAM65A	2.1002	2.949	3.8904	2.437	1.6698	1.7303	0.91906	1.5578	2.1526	1.57525	0.960289	Up-regulated
Q6ZUT6	Uncharacterized protein C15orf52	C15orf52	1.6536	1.4144	1.4358	2.0541	1.0645	1.9757	0.69572	1.3429	0.70837	0.58618	0.763921	Up-regulated
Q86V85	Integral membrane protein GPR180	GPR180	NA	NA	2.3727	NA	NA	1.87	NA	NA	1.053	1.24653	0.903038	Up-regulated
Q86VS8	Protein Hook homolog 3	HOOK3	1.7339	1.7065	1.7527	1.9413	2.1103	1.8322	0.89275	0.82613	1.0219	0.791634	0.971786	Up-regulated
Q8IVB5	LIX1-like protein	LIX1L	1.6156	NA	1.6294	1.655	NA	1.7043	1.0923	NA	0.87659	0.698218	0.748161	Up-regulated
Q8IVL5	Prolyl 3-hydroxylase 2	LEPREL1	2.0156	2.7395	2.2811	1.8936	0.87268	2.4248	0.95252	3.0715	0.92452	1.22983	0.791072	Up-regulated
Q8IVL6	Prolyl 3-hydroxylase 3	LEPREL2	2.1843	2.3364	NA	2.898	0.86166	NA	0.75118	2.8089	NA	1.17655	0.910602	Up-regulated
Q8IVM0	Coiled-coil domain-containing protein 50	CCDC50	2.6989	2.4289	2.671	1.9408	1.5294	2.0332	1.4811	1.4067	1.2977	1.37829	0.875361	Up-regulated
Q8IX90	Spindle and kinetochore-associated protein 3	SKA3	NA	1.6623	1.87	NA	1.2405	2.4689	NA	1.2697	0.76538	0.820608	0.891186	Up-regulated
Q8MH48	HLA class I histocompatibility antigen, alpha chain G	HLA-G	1.6616	1.9124	1.65	1.1847	1.4765	1.9967	1.367	1.1844	0.83593	0.800192	0.634717	Up-regulated
Q8N1W1	Rho guanine nucleotide exchange factor 28	ARHGEF28	NA	NA	2.038	NA	NA	2.0294	NA	NA	0.85628	1.02715	1.02105	Up-regulated
Q8NB90	Spermatogenesis-associated protein 5	SPATA5	1.5223	1.8666	1.4454	1.1475	1.9559	1.4095	1.1306	0.9815	1.0835	0.688345	0.589092	Up-regulated
Q8NG31	Protein CASC5	CASC5	NA	1.6195	NA	NA	1.5558	NA	NA	0.89873	NA	0.695548	0.637657	Up-regulated
Q8NHP6	Motile sperm domain-containing protein 2	MOSPD2	1.3746	1.6905	1.906	1.6046	1.5088	1.6614	0.8813	1.0777	1.0793	0.728603	0.670478	Up-regulated
Q8TB52	F-box only protein 30	FBXO30	1.3903	1.7146	NA	1.4316	1.7297	NA	1.1001	0.83235	NA	0.634547	0.660518	Up-regulated
Q8TD55	Pleckstrin homology domain-containing family O member 2	PLEKHO2	NA	3.1776	NA	NA	2.5563	NA	NA	1.2112	NA	1.66794	1.35406	Up-regulated
Q8TDX7	Serine/threonine-protein kinase Nek7	NEK7	1.9997	2.9064	2.1665	1.861	2.9665	1.3382	1.115	1.2625	1.9602	1.23728	1.0393	Up-regulated
Q8WUH6	Transmembrane protein 263	TMEM263	1.7647	1.9204	1.5079	2.1552	2.1422	1.3136	0.82537	0.93497	1.0832	0.791606	0.903295	Up-regulated
Q8WWK9	Cytoskeleton-associated protein 2	CKAP2	NA	95.132	NA	NA	69.601	NA	NA	1.1179	NA	6.57186	6.12104	Up-regulated
Q8WX93	Palladin	PALLD	1.9309	1.659	1.4421	2.1531	1.3911	2.8289	0.81107	1.1862	0.51576	0.746169	1.08703	Up-regulated
Q92820	Gamma-glutamyl hydrolase	GGH	1.64	NA	1.9585	2.7668	NA	2.8283	0.60433	NA	0.72101	0.847396	1.48416	Up-regulated
Q92922	SWI/SNF complex subunit SMARCC1	SMARCC1	1.9552	1.9973	1.8964	1.2972	2.2346	2.3136	1.4385	0.91744	0.88528	0.963203	0.962339	Up-regulated
Q96AC1	Fermitin family homolog 2	FERMT2	1.9901	1.8263	1.801	1.1467	1.7487	1.7381	1.6883	0.99748	1.0225	0.90494	0.62714	Up-regulated
Q96CV9	Optineurin	OPTN	3.4584	3.0654	3.335	1.332	1.6895	2.1041	2.4789	1.8715	1.5394	1.71645	0.772758	Up-regulated
Q96D15	Reticulocalbin-3	RCN3	1.5738	2.3949	2.4926	2.1647	1.952	2.5456	0.70624	1.1724	0.98581	1.10686	1.15106	Up-regulated
Q96G74	OTU domain-containing protein 5	OTUD5	2.1805	NA	NA	1.8795	NA	NA	1.1043	NA	NA	1.12466	0.910349	Up-regulated
Q96KB5	Lymphokine-activated killer T-cell-originated protein kinase	PBK	2.7666	2.2643	2.7167	1.2715	1.8908	1.5535	2.2042	1.1971	1.6813	1.36879	0.65254	Up-regulated
Q96KC8	DnaJ homolog subfamily C member 1	DNAJC1	2.4864	2.2285	2.2228	1.447	1.4471	1.6705	1.7415	1.5252	1.3587	1.20949	0.605526	Up-regulated
Q96PP8	Guanylate-binding protein 5	GBP5	3.363	NA	2.6416	2.3649	NA	1.7999	1.3725	NA	1.4081	1.58607	1.05825	Up-regulated
Q96QG7	Myotubularin-related protein 9	MTMR9	1.9454	1.855	1.7215	1.597	1.8432	1.5122	1.1782	0.97023	0.97988	0.880202	0.723165	Up-regulated
Q96S99	Pleckstrin homology domain-containing family F member 1	PLEKHF1	1.9627	1.5206	1.4079	1.8742	1.0037	1.9015	0.83282	1.5014	0.73137	0.705226	0.671867	Up-regulated
Q99715	Collagen alpha-1(XII) chain	COL12A1	2.7225	5.5116	4.3629	2.4315	0.87693	1.245	1.1255	6.3143	3.4593	2.07005	0.601991	Up-regulated
Q9BVC6	Transmembrane protein 109	TMEM109	1.7448	2.1119	1.5917	1.7462	1.6308	1.2741	1.0177	1.1677	1.2433	0.86087	0.632609	Up-regulated
Q9BVK6	Transmembrane emp24 domain-containing protein 9	TMED9	1.5587	1.7059	1.6325	1.6048	1.2576	1.6532	0.87394	1.3488	0.96073	0.706965	0.589955	Up-regulated
Q9BXS6	Nucleolar and spindle-associated protein 1	NUSAP1	NA	2.1423	1.8535	NA	1.8967	1.763	NA	1.0369	1.1304	0.998484	0.871725	Up-regulated
Q9BYN0	Sulfiredoxin-1	SRXN1	1.8156	1.5476	1.3588	1.5719	1.424	1.5256	0.99453	1.0331	0.98427	0.654436	0.591839	Up-regulated
Q9BZD4	Kinetochore protein Nuf2	NUF2	2.3957	2.3188	2.6109	1.2395	1.7412	1.5776	1.9126	1.4301	1.7002	1.28795	0.603533	Up-regulated
Q9C0H6	Kelch-like protein 4	KLHL4	NA	3.8189	NA	NA	2.5471	NA	NA	1.4941	NA	1.93316	1.34886	Up-regulated
Q9H0B6	Kinesin light chain 2	KLC2	2.1465	2.1694	1.9795	1.6602	1.4329	1.7558	1.2434	1.4305	1.1252	1.06934	0.692695	Up-regulated
Q9HA64	Ketosamine-3-kinase	FN3KRP	NA	2.1656	1.3444	NA	1.9827	1.4584	NA	1.1385	0.93612	0.811471	0.78287	Up-regulated
Q9NQS7	Inner centromere protein	INCENP	NA	1.7856	1.6607	NA	1.453	1.6633	NA	1.1397	1.0414	0.785048	0.639834	Up-regulated
Q9NS84	Carbohydrate sulfotransferase 7	CHST7	NA	NA	1.9194	NA	NA	2.1171	NA	NA	0.95974	0.940655	1.08209	Up-regulated
Q9NSV4	Protein diaphanous homolog 3	DIAPH3	2.9198	NA	1.9566	1.836	NA	1.8677	1.6912	NA	1.0634	1.28582	0.888967	Up-regulated
Q9NUQ2	1-acyl-sn-glycerol-3-phosphate acyltransferase epsilon	AGPAT5	2.0292	2.361	2.2017	1.8278	2.1914	2.0146	1.1181	0.99638	1.0355	1.13573	1.0081	Up-regulated
Q9NX62	Inositol monophosphatase 3	IMPAD1	1.6225	1.6467	1.3489	1.6991	1.0784	1.7834	0.87587	1.3639	0.82367	0.622337	0.604356	Up-regulated
Q9NZJ4	Sacsin	SACS	1.9427	1.3895	2.5845	1.9888	1.4586	3.2664	0.94494	0.67971	0.77876	0.97983	1.16217	Up-regulated
Q9UDY4	DnaJ homolog subfamily B member 4	DNAJB4	2.2383	2.3162	1.9748	1.9987	2.1844	1.5542	0.97338	1.0334	1.3318	1.12197	0.935409	Up-regulated
Q9UHD9	Ubiquilin-2	UBQLN2	1.321	1.584	1.6452	2.0741	1.2709	1.3799	0.6152	1.1597	1.1857	0.600967	0.655321	Up-regulated
Q9UII4	E3 ISG15--protein ligase HERC5	HERC5	3.3584	3.4783	NA	1.058	2.1269	NA	3.4414	1.6067	NA	1.7733	0.671248	Up-regulated
Q9ULJ3	Zinc finger and BTB domain-containing protein 21	ZBTB21	1.8796	NA	1.2073	1.8447	NA	1.899	1.0085	NA	0.62482	0.626159	0.904465	Up-regulated
Q9UPU9	Protein Smaug homolog 1	SAMD4A	2.3068	2.1415	0.49077	2.862	1.9413	0.6092	0.81513	1.1568	0.70686	0.719277	0.851333	Up-regulated
Q9UPZ3	Hermansky-Pudlak syndrome 5 protein	HPS5	1.0401	2.8818	NA	1.0512	2.0996	NA	1.0074	1.2806	NA	0.971553	0.655718	Up-regulated
Q9Y294	Histone chaperone ASF1A	ASF1A	1.6308	2.0727	1.3886	1.1415	1.698	2.6561	1.3746	1.1856	0.5201	0.763298	0.873314	Up-regulated
Q9Y3Q3	Transmembrane emp24 domain-containing protein 3	TMED3	2.1129	3.3137	3.1717	3.6521	1.5233	2.1729	0.60996	1.9419	1.2775	1.51909	1.29245	Up-regulated
Q9Y5Z9	UbiA prenyltransferase domain-containing protein 1	UBIAD1	NA	1.6409	NA	NA	1.9103	NA	NA	0.88039	NA	0.714487	0.933799	Up-regulated
S4R313	Palmdelphin	PALMD	3.4996	NA	NA	2.3977	NA	NA	2.0829	NA	NA	1.80719	1.26165	Up-regulated
